# Supplementary material for: Impact of Warm-Air Withering Methods on Aroma Quality of White Teas from Four Tea Cultivars
Source: Foods. 2026 Jun 12;15(12):2120. doi: 10.3390/foods15122120 (PMC13298860; doi:10.3390/foods15122120)
Supplement: Supplementary file 1 [file foods-15-02120-s001.zip]

Archive with 4 entries (3 files):
- Revised Supplementary Table R2/
- Revised Supplementary Table R2/Revised Table S1.xlsx
- Revised Supplementary Table R2/Revised Table S2.xlsx
- Revised Supplementary Table R2/Revised Table S3.xlsx
