# Supplementary material for: Impact of Warm-Air Withering Methods on Aroma Quality of White Teas from Four Tea Cultivars
Source: Foods. 2026 Jun 12;15(12):2120. doi: 10.3390/foods15122120 (PMC13298860; doi:10.3390/foods15122120)
Supplement: Supplementary file 1 [file foods-15-02120-s001.zip › Revised Supplementary Table R2/Revised Table S1.xlsx]

## Sheet: Sheet1
Key volatile compounds with OAV > 1 in all samples
				MS131-CK		MS131-T			FX-CK		FX-T			ZY-CK		ZY-T			FDDB-CK		FDDB-T
Index	Odor description	OT(㎍·L-1)		Average(㎍·L-1)	OAV	Average(㎍·L-1)	OAV		Average(㎍·L-1)	OAV	Average(㎍·L-1)	OAV		Average(㎍·L-1)	OAV	Average(㎍·L-1)	OAV		Average(㎍·L-1)	OAV	Average(㎍·L-1)	OAV
Dimethyl sulfide	Green, Fresh	1.1		15.01	13.65	7.56	6.87		0.74	0.68	0.52	0.47		4.79	4.35	5.27	4.79		3.22	2.93	1.13	1.03
2-Methylpropanal	Asparagus-like,cooked corn-like,malty	0.01		4.44	633.59	4.32	617.44		2.86	408.85	3.72	532.14		5.95	849.97	6.53	932.36		8.01	1144.73	7.67	1096.16
2-Butanone		3		0	0	0	0		0	0	0	0		10.37	3.46	7.85	2.62		0	0	0	0
3-Methyl-1-butanal	Malty	0.5		6.79	13.58	10.81	21.63		11.37	22.75	10.95	21.91		12.74	25.48	12.21	24.41		40.85	81.7	25.94	51.88
2-Methyl-1-butanal	Malty	1		39.48	39.48	33.04	33.04		59.85	59.85	25.18	25.18		40.72	40.72	51.3	51.3		55.14	55.14	49.21	49.21
2-Hexanone		0.09		3.28	36.46	3.61	40.14		1.43	15.91	1.46	16.21		2.08	23.11	3.56	39.6		1.25	13.87	5	55.54
Hexanal	fresh, green, grass, fruity, apple	4.5		51.76	11.5	104.68	23.26		114.71	25.49	158.65	35.26		256.74	57.05	340.8	75.73		287.11	63.8	162.2	36.04
(E)-2-Hexenal	Fresh,green,apple-like,bitter,almond-like	17		10.24	0.6	25.09	1.48		39.43	2.32	98.28	5.78		63.94	3.76	91.71	5.39		104.5	6.15	171.84	10.11
1-Hexanol	Grass,marzipan-like	5.6		41.83	7.47	47.26	8.44		40.25	7.19	34.86	6.22		62.24	11.11	65.47	11.69		24.94	4.45	27.02	4.82
Heptanal	Fatty,harsh	2.8		16.63	5.94	33.63	12.01		36.77	13.13	61.94	22.12		73.68	26.32	100.07	35.74		63.05	22.52	88.6	31.64
(E,E)-2,4-Hexadienal		10		4.39	0.44	9.77	0.98		10.18	1.02	25.96	2.6		13.71	1.37	24.17	2.42		6.76	0.68	21.17	2.12
Methyl hexanoate	fruity	70		23.56	0.34	39.18	0.56		25.79	0.37	20.07	0.29		20.36	0.29	23.63	0.34		25.4	0.36	132.54	1.89
α-Pinene	resinous	6		4.36	0.73	7.32	1.22		2.52	0.42	1.92	0.32		2.27	0.38	2.52	0.42		3.24	0.54	1.58	0.26
Benzaldehyde	Sweet, almond, cherry	350		1023.86	2.93	1263.8	3.61		2039.32	5.83	1798.58	5.14		750.08	2.14	769.43	2.2		870.51	2.49	1585.58	4.53
Dimethyl trisulfide		0.01		0	0	0	0		3.97	793.18	2.58	515.75		3.23	646.94	3.92	783.62		3.63	725.69	1.82	363.59
6-Methyl-6-hepten-2-one		1		5.08	5.08	3.36	3.36		9.35	9.35	9.02	9.02		0.87	0.87	1.24	1.24		5.35	5.35	12.84	12.84
1-Heptanol		3		14.79	4.93	12.87	4.29		39.2	13.07	69.15	23.05		6.47	2.16	9.54	3.18		38.98	12.99	80.95	26.98
1-Octen-3-one	Mushroom, fresh	0.01		5.25	1049.7	14.25	2849.35		7.34	1468.85	35.06	7011.02		28.97	5794.59	48.33	9666.46		19.1	3820.8	32.1	6420.34
1-Octen-3-ol	Green, oily	1		536.01	536.01	658.52	658.52		338.92	338.92	527.06	527.06		662.23	662.23	1173.05	1173.05		404.84	404.84	1014.27	1014.27
3-Octanone	Mushroom	28		34.89	1.25	34.14	1.22		19.28	0.69	10.52	0.38		11.71	0.42	15.88	0.57		7.21	0.26	23.73	0.85
6-Methyl-5-heptene-2-one		50		94.16	1.88	105.97	2.12		222.77	4.46	132.89	2.66		73.59	1.47	74.45	1.49		32.95	0.66	126.96	2.54
2-Pentylfuran	floral,milk-like, beany, earthy	6		1096.08	182.68	1123.46	187.24		501.7	83.62	395.27	65.88		151.11	25.18	613.38	102.23		685.26	114.21	301.21	50.2
myrcene	earthy, herbal, fruity	140		460.09	3.29	484.28	3.46		808.93	5.78	449.02	3.21		730.34	5.22	451.33	3.22		131.04	0.94	61.09	0.44
2,4-Heptadienal	Fatty, green	56		10.8	0.19	22.58	0.4		28.89	0.52	62.97	1.12		37.33	0.67	47.67	0.85		16.2	0.29	52.66	0.94
Decane		2		29.95	14.98	22.16	11.08		8.95	4.48	7	3.5		10.87	5.44	13.55	6.78		22.6	11.3	7.98	3.99
cis-2-(2-Pentenyl)furan		6		64.21	10.7	86.66	14.44		54.15	9.02	43.33	7.22		54.51	9.09	51.96	8.66		43.57	7.26	25.08	4.18
(E,E)-2,4-Heptadienal	floral	0.03		73.35	2292.32	170.45	5326.59		187.78	5868.18	306.92	9591.38		212.67	6645.92	288.75	9023.3		83.92	2622.65	241.28	7539.86
Limonene	Fruity, lemon-like	10		380.1	38.01	331.51	33.15		388.67	38.87	261.22	26.12		389.49	38.95	340.78	34.08		254.02	25.4	112.3	11.23
Benzyl alcohol	Floral, rose-like	100		1398.92	13.99	1402.13	14.02		0	0	0	0		191.03	1.91	180.43	1.8		260.63	2.61	816.5	8.16
cis-β-Ocimene	citrus	0.02		196.44	9822.21	156.57	7828.28		333.15	16657.4	161.51	8075.67		255.21	12760.5	160.4	8020.18		31.36	1568.02	19.89	994.29
Benzeneacetaldehyde	rose-flavor	4		38.98	9.74	105.55	26.39		193.75	48.44	273.5	68.38		72.84	18.21	79.8	19.95		144.71	36.18	265.45	66.36
trans-β-Ocimene	citrus	6.7		214.03	31.94	192.45	28.72		365.53	54.56	175.44	26.18		284.06	42.4	177.72	26.53		38.82	5.79	19.25	2.87
3,5-Octadien-2-one	Greasy,fruity	0.15		753.13	5020.84	713.72	4758.15		207.54	1383.61	230.13	1534.21		408.21	2721.39	351.62	2344.1		76.76	511.71	189.98	1266.54
cis-Linalool oxide (furanoid)	Floral, sweet, roasted	6		423.78	70.63	516.28	86.05		1092.87	182.14	951.59	158.6		1807.72	301.29	1387.78	231.3		295.91	49.32	249.22	41.54
1-Octanol	intense citrus, rose	110		98.3	0.89	104.67	0.95		36.31	0.33	63.01	0.57		140.6	1.28	210.92	1.92		48.11	0.44	42.77	0.39
trans-Linalool oxide (furanoid)	Floral, sweet, roasted	500		1373.71	2.75	1665.42	3.33		1271.96	2.54	1053.64	2.11		1018.37	2.04	861.58	1.72		559.19	1.12	321.42	0.64
2-Nonanone		5		62.49	12.5	45.19	9.04		47.57	9.51	36.72	7.34		78.87	15.77	165.13	33.03		51.38	10.28	97.39	19.48
(E,E)-3,5-Octadien-2-one	fruity, green, grassy	0.15		1173.41	7822.76	942.74	6284.9		336.07	2240.5	266.34	1775.59		273.81	1825.39	257.33	1715.55		94.29	628.58	418.02	2786.82
Linalool	floral	0.22		1635.87	7435.75	1540.71	7003.21		1937.55	8807.06	1123.81	5108.25		1889.73	8589.68	1229.5	5588.64		633.45	2879.31	191.59	870.85
Nonanal	fresh, fruity, floral	1		15.98	15.98	15.77	15.77		3.82	3.82	10.18	10.18		16.81	16.81	23.17	23.17		11.82	11.82	8.33	8.33
trans-Rose oxide		0.5		0	0	0	0		17.34	34.68	30.82	61.64		6.75	13.5	9.88	19.76		3.31	6.62	12.12	24.24
Phenylethyl Alcohol	Floral,fruity	60		1559.44	25.99	1705.37	28.42		1533.94	25.57	1343.85	22.4		557.98	9.3	432.36	7.21		437	7.28	564.27	9.4
(E,E)-2,6-Nonadienal	fruity,oily	0.09		33.83	375.87	46.88	520.94		41.89	465.42	52.97	588.56		19.54	217.12	23.22	257.97		25.25	280.51	35.56	395.12
Nerol oxide		49		0	0	0	0		59.3	1.21	57.53	1.17		26.77	0.55	36.67	0.75		4.6	0.09	9.73	0.2
(E,Z)-3,6-Nonadienol		0.01		4.34	433.64	2.08	207.95		3.32	331.55	2.7	270.02		5.08	508.27	4.45	445.21		1.69	169.34	1.54	153.88
(E)-2-Nonenal	Cucumber flavor	0.4		35.79	89.47	34.98	87.44		32.87	82.18	35.58	88.94		28.06	70.15	32.96	82.39		26.81	67.02	26.99	67.47
cis-Linalol oxide (pyranoid)	floral	6		389.92	64.99	612.42	102.07		231.72	38.62	140.36	23.39		455.39	75.9	378.19	63.03		346.6	57.77	208.66	34.78
1-Nonanol	Fresh, fatty, floral	45.5		82.46	1.81	70.98	1.56		31.04	0.68	30.6	0.67		80.9	1.78	116.36	2.56		27.25	0.6	16.08	0.35
trans-Linalol oxide (pyranoid)	floral	6		734.86	122.48	777.9	129.65		326.13	54.35	244.5	40.75		351.7	58.62	322.64	53.77		446.74	74.46	198.11	33.02
Naphthalene	pungent	0.44		20.69	47.02	19.39	44.06		15.55	35.34	24.29	55.21		26.68	60.63	18.13	41.21		19.77	44.93	16.14	36.68
2-Decanone	ND	2		60.62	30.31	37.74	18.87		34.25	17.12	26.18	13.09		46.15	23.08	114.26	57.13		43.52	21.76	37.14	18.57
Methyl salicylate	Mint-like	40		1747.19	43.68	1330.43	33.26		965.08	24.13	408.95	10.22		2251.89	56.3	1469.41	36.74		72	1.8	38.72	0.97
Dodecane	Fruity,mellow	2		182.77	91.39	102.06	51.03		51.13	25.57	39.04	19.52		32.8	16.4	51.04	25.52		78.05	39.03	39.32	19.66
Decanal	soap, orange peel, tallow	0.1		21.84	218.38	24.15	241.51		9.83	98.33	15.73	157.35		31.85	318.49	37.41	374.15		11.26	112.63	6.46	64.56
(E,E)-2,4-Nonadienal	fresh, cucumber-like	0.06		18.24	294.15	24.55	395.97		21.28	343.24	33.94	547.37		49.99	806.35	61.31	988.91		7.65	123.4	18.39	296.69
β-Cyclocitral	fresh,sweet	3		46.3	15.43	39.56	13.19		124.51	41.5	110.4	36.8		89.33	29.78	96.36	32.12		70.99	23.66	106.93	35.64
Nerol	Fresh,floral, green, sweet	53		43.79	0.83	63.35	1.2		231.27	4.36	196.46	3.71		82.3	1.55	62.77	1.18		29.81	0.56	35.95	0.68
Hexyl 3-methylbutanoate		8		11.69	1.46	7.24	0.91		33.22	4.15	9.56	1.19		4.64	0.58	5.08	0.63		0	0	0	0
Geraniol	rose-like, sweet, waxy	40		1264.2	31.61	1014.38	25.36		2011.57	50.29	1033.87	25.85		1087.15	27.18	736.64	18.42		403.44	10.09	255.47	6.39
(E)-2-Decenal	waxy, fatty,	0.3		4.82	16.06	6.22	20.75		2.09	6.98	9.76	32.54		7.98	26.6	13.45	44.82		2.32	7.73	5.09	16.96
	mushroom, chicken
2-Undecanone	fruity	7		30.26	4.32	17.12	2.45		10.02	1.43	6.51	0.93		15.66	2.24	23.71	3.39		8.88	1.27	12.35	1.76
2,4-Decadienal	Fatty,fruity,nutty	0.07		12.07	172.45	9.78	139.72		8.53	121.79	13.55	193.51		19.77	282.49	22.61	323		3.92	56.04	8.93	127.62
α-Cubebene	Citrus,fruity	14		18.8	1.34	13.79	0.98		6.01	0.43	3.02	0.22		0	0	0	0		1.61	0.11	2.14	0.15
2-Undecenal	Waxy,grassy	5		4	0.8	8.84	1.77		5.33	1.07	9.77	1.95		7.01	1.4	8.47	1.69		0	0	0	0
β-Damascenone	Apple, rose, honey, tobacco, sweet	0		2.89	1445.13	4.16	2081.72		24.41	12206.5	19.68	9839.48		20.22	10108.1	19.74	9868.1		14.66	7327.85	22.36	11180.2
Geranyl acetate	lemon, floral, rose, lavender, green	9		0	0	0	0		10.35	1.15	5.05	0.56		0	0	0	0		0	0	0	0
α-Ionone	sweet, fruity, woody, floral	0.4		32.25	80.63	21.64	54.1		76.78	191.95	66.42	166.04		92.78	231.95	90.81	227.02		52.31	130.78	41.69	104.24
Geranyl acetone	Fresh, rose-like, floral, green, fruity	60		80	1.33	48.65	0.81		90.41	1.51	53.68	0.89		58.93	0.98	35.43	0.59		56.62	0.94	26.46	0.44
5,6-Epoxy-β-ionone	sweet, fruity, woody, floral	0.01		255.41	36486.9	169.75	24250.5		75.09	10726.6	64.91	9272.87		106.49	15212.7	86.17	12309.5		54.13	7732.65	51.87	7409.78
trans-β-Ionone	sweet, fruity, woody, floral	0.01		204.76	29251.3	155.88	22268.1		280.7	40100	218.21	31173.4		201.66	28808.1	135.14	19305.7		206.08	29440.6	143.51	20502.1
δ-Cadinene	herbal, woody	1.5		16.82	11.21	15.16	10.11		12.56	8.37	6.41	4.27		2.62	1.74	2.1	1.4		0.47	0.32	4.06	2.71
Dihydroactinidiolide	Musky	21		50.47	2.4	39.02	1.86		51.99	2.48	57.6	2.74		44.92	2.14	39.51	1.88		68.05	3.24	56.83	2.71
Cedrol	woody	0.5		1.27	2.54	4.61	9.22		1.28	2.56	3	6.01		12.05	24.1	16.68	33.36		0.16	0.32	4.04	8.09
Note: The Odor description: http://www.thegoodscentscompany.com/ or https://www.flavornet.org/flavornet.html
The odor thresholds :https://www.odour.org.uk/odour/index.html or Gemert, L. van (2011) Compilations of flavor threshold values in water and other media.
