# Supplementary material for: Impact of Warm-Air Withering Methods on Aroma Quality of White Teas from Four Tea Cultivars
Source: Foods. 2026 Jun 12;15(12):2120. doi: 10.3390/foods15122120 (PMC13298860; doi:10.3390/foods15122120)
Supplement: Supplementary file 1 [file foods-15-02120-s001.zip › Revised Supplementary Table R2/Revised Table S2.xlsx]

## Sheet: FDDB
	The common key volatile compounds between FDDB-T and FDDB-CK
	Index	FDDB-T_vs_FDDB-CK_Fold_Change	FDDB-T_vs_FDDB-CK_Log2FC	FDDB-T_vs_FDDB-CK_Type	FDDB-CK Average(㎍·L-1)	OAV	FDDB-T Average(㎍·L-1)	OAV
	Cedrol	25.4496	4.66957	up	0.158862	0.317724	4.04297	8.08593
	δ-Cadinene	8.55785	3.09725	up	0.474847	0.316564	4.06367	2.70911
	Methyl hexanoate	5.21787	2.38346	up	25.4005	0.362864	132.536	1.89338
	(E,E)-3,5-Octadien-2-one	4.43351	2.14845	up	94.2871	628.581	418.023	2786.82
	2-Hexanone	4.00451	2.00163	up	1.24826	13.8695	4.99866	55.5407
	6-Methyl-5-heptene-2-one	3.85341	1.94613	up	5.35167	5.35167	12.8397	12.8397
	trans-Rose oxide	3.66163	1.87249	up	3.30982	6.61964	12.1193	24.2387
	Benzyl alcohol	3.13278	1.64744	up	260.631	2.60631	816.5	8.165
	(E,E)-2,4-Hexadienal	3.1324	1.64727	up	6.75699	0.675699	21.1656	2.11656
	(E,E)-2,4-Heptadienal	2.8749	1.52351	up	83.9248	2622.65	241.276	7539.86
	1-Octen-3-ol	2.50536	1.32502	up	404.841	404.841	1014.27	1014.27
	3,5-Octadien-2-one	2.4751	1.30749	up	76.7567	511.711	189.98	1266.54
	(E,E)-2,4-Nonadienal	2.40421	1.26556	up	7.65107	123.404	18.3947	296.689
	6-Methyl-6-hepten-2-one	2.39919	1.26255	up	5.35167	5.35167	12.8397	12.8397
	2,4-Decadienal	2.27724	1.18728	up	3.92281	56.0402	8.93317	127.617
	(E)-2-Decenal	2.19544	1.13451	up	2.31751	7.72503	5.08796	16.9599
	1-Heptanol	2.07679	1.05435	up	38.9804	12.9935	80.954	26.9847
	2-Nonanone	1.89561	0.922663	up	51.3785	10.2757	97.3937	19.4787
	Benzeneacetaldehyde	1.83436	0.875279	up	144.709	36.1771	265.448	66.362
	Benzaldehyde	1.82144	0.865077	up	870.511	2.48717	1585.58	4.53023
	1-Octen-3-one	1.68036	0.748774	up	19.104	3820.8	32.1017	6420.34
	(E)-2-Hexenal	1.64437	0.717535	up	104.502	6.14718	171.84	10.1082
	β-Damascenone	1.52572	0.609486	up	14.6557	7327.85	22.3604	11180.2
	β-Cyclocitral	1.50638	0.591084	up	70.9863	23.6621	106.932	35.6441
	Linalool	0.30245	-1.72523	down	633.447	2879.31	191.586	870.847
	Dimethyl sulfide	0.35058	-1.51218	down	3.21813	2.92557	1.12821	1.02565
	Decane	0.352964	-1.50241	down	11.2634	112.634	6.45599	64.5599
	2-Pentylfuran	0.439552	-1.18589	down	685.262	114.21	301.209	50.2014
	Limonene	0.442077	-1.17763	down	254.021	25.4021	112.297	11.2297
	trans-β-Ocimene	0.495779	-1.01223	down	38.8243	5.79467	19.2483	2.87288
	Dimethyl trisulfide	0.501027	-0.99704	down	3.62846	725.691	1.81795	363.591
	Methyl salicylate	0.537769	-0.894942	down	72.0038	1.80009	38.7214	0.968035
	Decanal	0.573183	-0.802933	down	11.2634	112.634	6.45599	64.5599
	cis-2-(2-Pentenyl)furan	0.57561	-0.796837	down	43.5672	7.2612	25.0777	4.17962
	Geraniol	0.633224	-0.659212	down	403.435	10.0859	255.465	6.38663
	cis-β-Ocimene	0.634103	-0.657211	down	31.3605	1568.02	19.8858	994.29
	Hexanal	0.564938	-0.823835	Down	287.11	63.8	162.2	36.04
	trans-Linalool oxide (furanoid)	0.574804	-0.798859	Down	559.19	1.12	321.42	0.64
	trans-Linalol oxide (pyranoid)	0.44346	-1.17312	Down	446.74	74.46	198.11	33.02
	Dodecane	0.503694	-0.989379	Down	78.05	39.03	39.32	19.66

## Sheet: FX9
	The common key volatile compounds between FX9-T and FX9-CK
	Index	FX9-T_vs_FX9-CK_Fold_Change	FX9-T_vs_FX9-CK_Log2FC	FX9-T_vs_FX9-CK_Type	FX9-CK Average(㎍·L-1)	OAV	FX9-T Average(㎍·L-1)	OAV
	1-Octen-3-one	4.77315	2.25494	up	7.34423	1468.85	35.0551	7011.02
	(E)-2-Decenal	4.66433	2.22167	up	2.09317	6.97724	9.76325	32.5442
	Nonanal	2.66214	1.41259	up	3.82371	3.82371	10.1793	10.1793
	(E,E)-2,4-Hexadienal	2.55008	1.35054	up	10.1799	1.01799	25.9596	2.59596
	(E)-2-Hexenal	2.4922	1.31742	up	39.4337	2.31963	98.2768	5.78099
	Cedrol	2.34315	1.22845	up	1.28179	2.56358	3.00343	6.00685
	2,4-Heptadienal	2.17942	1.12394	up	28.8927	0.51594	62.9692	1.12445
	2-Undecenal	1.83332	0.874458	up	5.32791	1.06558	9.76776	1.95355
	trans-Rose oxide	1.77754	0.829882	up	17.3379	34.6757	30.8188	61.6375
	Heptanal	1.68432	0.75217	up	36.7731	13.1333	61.9379	22.1207
	(E,E)-2,4-Heptadienal	1.63447	0.708825	up	187.782	5868.18	306.924	9591.38
	Decanal	1.60018	0.678237	up	9.83316	98.3316	15.7349	157.349
	(E,E)-2,4-Nonadienal	1.59473	0.673311	up	21.2808	343.238	33.9371	547.372
	2,4-Decadienal	1.58886	0.66799	up	8.52522	121.789	13.5454	193.505
	Naphthalene	1.5623	0.643672	up	15.5503	35.3417	24.2943	55.2143
	1-Octen-3-ol	1.5551	0.637011	up	338.921	338.921	527.057	527.057
	1-Heptanol	1.76405	0.818895	up	39.1967	13.0656	69.145	23.0483
	Hexyl 3-methylbutanoate	0.287641	-1.79766	down	33.2237	4.15296	9.5565	1.19456
	Methyl salicylate	0.42375	-1.23871	down	965.08	24.127	408.953	10.2238
	trans-β-Ocimene	0.479963	-1.059	down	365.526	54.556	175.439	26.1849
	cis-β-Ocimene	0.484811	-1.04451	down	333.147	16657.4	161.513	8075.67
	Geranyl acetate	0.487969	-1.03514	down	10.3484	1.14983	5.04972	0.56108
	δ-Cadinene	0.510301	-0.970578	down	12.562	8.37466	6.4104	4.2736
	Geraniol	0.513963	-0.960264	down	2011.57	50.2894	1033.87	25.8469
	Myrcene	0.555077	-0.849239	down	808.928	5.77806	449.018	3.20727
	Linalool	0.580017	-0.785833	down	1937.55	8807.06	1123.81	5108.25
	Geranyl acetone	0.593786	-0.751985	down	90.4104	1.50684	53.6844	0.89474
	6-Methyl-5-heptene-2-one	0.596522	-0.745352	down	222.768	4.45536	132.886	2.65772
	2-Undecanone	0.650017	-0.62145	down	10.0186	1.43123	6.51226	0.930323

## Sheet: MS131
	The common key volatile compounds between MS131-T and MS131-CK
	Index	MS131-T_vs_MS131-CK_Fold_Change	MS131-T_vs_MS131-CK_Log2FC	MS131-T_vs_MS131-CK_Type	MS131-CK Average(㎍·L-1)	OAV	MS131-TAverage(㎍·L-1)	OAV
	Cedrol	3.62353	1.8574	up	1.27176	2.54352	4.60826	9.21652
	1-Octen-3-one	2.71444	1.44065	up	5.2485	1049.7	14.2467	2849.35
	Benzeneacetaldehyde	2.70797	1.43721	up	38.978	9.74451	105.551	26.3878
	(E)-2-Hexenal	2.45049	1.29307	up	10.2389	0.602286	25.0902	1.47589
	(E,E)-2,4-Heptadienal	2.32367	1.2164	up	73.3543	2292.32	170.451	5326.59
	2-Undecenal	2.21066	1.14448	up	4.00105	0.800211	8.84499	1.769
	Hexanal	2.02242	1.01608	up	51.7591	11.502	104.679	23.2619
	Heptanal	2.02192	1.01573	up	16.6303	5.93941	33.6252	12.009
	α-Pinene	1.67765	0.746442	up	4.36183	0.726972	7.31763	1.21961
	cis-Linalol oxide (pyranoid)	1.57063	0.651341	up	389.924	64.9873	612.425	102.071
	(E,Z)-3,6-Nonadienol	0.479544	-1.06027	down	4.33642	433.642	2.0795	207.95
	Dodecane	0.558397	-0.840637	down	182.77	91.3852	102.058	51.0292
	2-Undecanone	0.565919	-0.821334	down	30.2589	4.32269	17.124	2.44629
	Geranyl acetone	0.608202	-0.717376	down	79.9963	1.33327	48.654	0.810899
	Hexyl 3-methylbutanoate	0.619225	-0.691463	down	11.6933	1.46167	7.2408	0.905101
	2-Decanone	0.622551	-0.683736	down	60.6242	30.3121	37.7416	18.8708
	5,6-Epoxy-β-ionone	0.664636	-0.589364	down	255.409	36486.9	169.754	24250.5

## Sheet: ZY
	The common key volatile compounds between ZY-T and ZY-CK
	Index	ZY-T_vs_ZY-CK_Fold_Change	ZY-T_vs_ZY-CK_Log2FC	ZY-T_vs_ZY-CK_Type	ZY-CK Average(㎍·L-1)	OAV	ZY-T Average(㎍·L-1)	OAV
	Myrcene	0.617976	-0.694377	down	730.343	5.21673	451.334	3.22382
	trans-β-Ocimene	0.625638	-0.676599	down	284.058	42.3968	177.718	26.525
	cis-β-Ocimene	0.628518	-0.669973	down	255.209	12760.5	160.404	8020.18
	Linalool	0.650623	-0.620107	down	1889.73	8589.68	1229.5	5588.64
	Methyl salicylate	0.652521	-0.615904	down	2251.89	56.2974	1469.41	36.7352
	2-Decanone	2.47569	1.30783	up	46.1532	23.0766	114.261	57.1305
	2-Nonanone	2.09353	1.06593	up	78.8749	15.775	165.127	33.0253
	1-Octen-3-ol	1.77137	0.824862	up	662.23	662.23	1173.05	1173.05
	(E,E)-2,4-Hexadienal	1.76278	0.817856	up	13.7133	1.37133	24.1736	2.41736
	2-Hexanone	1.71307	0.776585	up	2.08024	23.1138	3.5636	39.5955
	(E)-2-Decenal	1.68498	0.752731	up	7.97935	26.5978	13.445	44.8168
	1-Octen-3-one	1.66819	0.738281	up	28.973	5794.59	48.3323	9666.46
	Dodecane	1.55603	0.637874	up	32.8036	16.4018	51.0436	25.5218
	2-Undecanone	1.51438	0.598731	up	15.657	2.23671	23.7107	3.38724
	1-Octanol	1.50009	0.58505	up	140.602	1.2782	210.916	1.91742
