# Supplementary material for: Impact of Warm-Air Withering Methods on Aroma Quality of White Teas from Four Tea Cultivars
Source: Foods. 2026 Jun 12;15(12):2120. doi: 10.3390/foods15122120 (PMC13298860; doi:10.3390/foods15122120)
Supplement: Supplementary file 1 [file foods-15-02120-s001.zip › Revised Supplementary Table R2/Revised Table S3.xlsx]

## Sheet: Sheet1
The concentration of volatile compounds in all samples (μg·L-1)
	Name	Mass	1st D T	CAS	RI-test	RI-reference	Classification	ZY-CK-1	ZY-CK-2	ZY-CK-3	ZY-CK-4	ZY-T-1	ZY-T-2	ZY-T-3	ZY-T-4	MS131-CK-1	MS131-CK-2	MS131-CK-3	MS131-CK-4	MS131-T-1	MS131-T-2	MS131-T-3	MS131-T-4	FDDB-CK-1	FDDB-CK-2	FDDB-CK-3	FDDB-CK-4	FDDB-T-1	FDDB-T-2	FDDB-T-3	FDDB-T-4	FX9-CK-1	FX9-CK-2	FX9-CK-3	FX9-CK-4	FX9-T-1	FX9-T-2	FX9-T-3	FX9-T-4	QC-1	QC-2	QC-3	QC-4
1	Dimethyl sulfide*	62	1.64715	75-18-3	517.66	532	Others	5.04748	7.09413	1.62039	5.38132	4.893	5.12323	5.56163	5.50657	19.3584	27.315	6.95565	6.41055	14.9558	5.46005	4.94663	4.8631	3.42411	3.09571		3.14271	1.3859	1.20131	1.37314	0.552496	0.531595	0.44348	1.01815		0.460767	0.674074	0.441237	0.489799	2.47179	5.05265	4.68795	4.29265
2	2-Methylpropanal*	72	1.78347	78-84-2	532.7	537	Aldehydes	5.77309	8.17098	4.3954	5.45975	5.87644	6.51092	6.80741	6.91119	5.66416	8.50896	1.6925	1.87478	8.67054	3.57134	2.56642	2.47991	4.66574	11.3514	3.43583	12.5994	9.32402	8.64157	9.55881	3.16808	3.22922	2.46011	3.20844		3.50684	4.8441	2.99904		0.859474	6.11977	5.46475	5.42165
3	2-Butanone	55	1.94414	78-93-3	596.63	598	Ketones	9.07784	20.6366	3.57807	8.19008	9.09056	8.22045	7.248	6.84836																										2.85616	1.50074
4	2-Methylfuran	82	2.0756	534-22-5	610.21	606	Oxygen heterocyclic compounds	0.67009	0.995564	0.499239		0.813259	0.780202	1.08859	0.956902
5	3-Methyl-1-butanal	58	2.43588	590-86-3	645.6	652	Aldehydes	10.257	20.3451	6.36769	13.9989	10.6592	11.8724	12.9413	13.3518	5.70577	11.859	4.93032	4.67145	12.7858	12.2709	12.5311	5.66883	66.3257	27.3954	18.1293	51.5572	32.04	28.3604	30.5794	12.7761	13.4702	5.27726	12.9253	13.8226	8.88113	20.0526	7.13786	7.74387	6.15695	11.9095	13.8914	12.0245
6	2-Methyl-1-butanal	58	2.53812	96-17-3	655.79	662	Aldehydes	27.9246	49.3452	20.2208	65.401	68.7841	68.512	33.3717	34.5242	61.3148	52.2462	22.6638	21.7094	40.9863	36.1154	33.6487	21.3901	165.89	60.7966	50.1335	143.737	59.4103	54.7909	58.9721	23.6548	39.8395	16.5778	96.2147	86.7598	20.0907	46.6296	16.1817	17.8372	73.1836	31.0613	29.2303	28.2107
7	1-Penten-3-ol	57	2.78156	616-25-1	681.47	684	Alcohols	5.14349	10.2304	4.61665	12.7243	11.3411	13.1104	5.72526	15.884	41.7961	35.6663	16.8011	13.2236	44.5603	26.358	45.3741	21.3981	3.33242	1.91521		6.1901	13.7076	28.2306	13.3824										21.0341	7.73583	9.72968	7.81224
8	Pentanal	58	2.96657	110-62-3	698.46	699	Aldehydes	3.25861	6.534	5.88044	8.15483	9.24479	9.83083	10.9338	11.8491	2.91282	2.19307	2.75534	2.21071	4.12058	4.41174	5.34134		7.5088	5.84667	4.39767	8.13516	2.68462	7.41147	7.28551	1.57471	2.49105	6.0241	4.93382	5.13621		2.79081	1.09594	1.70658	5.78906	2.05487	8.36157	2.86611
9	2-Ethylfuran	81	3.01526	3208-16-0	701.32	703	Oxygen heterocyclic compounds	27.7164	34.6175	37.9845	54.3021	60.9498	66.4052	65.4138	71.2937	60.2642	47.3006	49.0691	52.0786	57.3247	55.0768	54.5712	24.4212	38.4096	36.2044	17.4016	33.3359	10.8148	21.2083	21.8304	7.9341	8.97566		11.648	12.5404	23.1182	11.1241	19.1804	22.1997	34.1605	14.9046	33.6591	23.7512
10	E-2-Methyl-2-butenal	84	3.89162	1115-11-3	740.41	745	Aldehydes	2.20737		1.25762	1.75025	2.13684		2.80966	2.67241		7.52868	8.55885	7.95491	6.55427	6.77665	6.37309	6.29976		1.76549	1.71715	1.79818	13.1462	11.4719	12.7617	11.9895	6.13118	5.80855	5.54488	5.8412	5.28589	5.49191	4.30603	4.69746	5.17451	4.78052	5.66872	4.92417
11	2-Methyl-3-pentanone	57	4.07177	565-69-5	743.12	745	Ketones	16.2087	11.2276	10.2431	15.2419	14.3756	16.413	16.467	18.403	15.8487	12.1081	13.4355	13.1741	16.071	15.7736	14.3412	14.067		2.31421	3.04027	2.17479	5.25598	4.40051	4.80338	8.03517	4.76905	3.76057		3.51106	6.16273	4.29118	3.37447	4.06287	8.67185	8.08254	9.83156	7.80469
12	Toluene	91	4.40771	108-88-3	756.66	763	Aromatic hydrocarbons	30.5308	19.2509	17.8608	26.2883	30.0333	31.0328	29.9955	32.814	32.6893	26.7033	28.9226	29.35	40.644	39.9127	37.5574	34.5218	47.2299	45.5	42.8277	39.049	41.7424	44.2529	42.6065	38.8323	26.3329	23.9786	24.5396	24.8507	31.5219	33.896	30.1909	31.4099	31.5895	28.1939	31.9002	29.7993
13	1-Pentanol	42	4.55864	71-41-0	762.47	765	Alcohols	12.4122	9.55299	7.94941	12.037	10.7168	12.1365	13.0977	14.5029	21.8948	18.6463	19.4554	19.224	25.2186	22.9351	22.0629		1.70059	1.8523	2.00134	1.38612	11.7437	11.5341	11.726	14.0025	3.44772	3.87343	3.02416		10.0873	5.95416	8.53136	9.07259	11.2871	9.21845	12.4422	9.44729
14	2-Methyl-1-penten-3-one	69	4.59759	25044-01-3	764.02	748	Ketones	14.4284	10.1149	7.84176	12.4037	17.6699	20.6436	21.0308	23.6302	5.1179	3.8815	4.26232	4.01888	10.3524	9.02964	9.75082	8.13511	6.25824	7.75323	8.05841	5.99665	9.15442	8.48175	9.05858	8.43593	3.05278	2.5598	2.88714	3.14379	12.4922	20.5921	9.96902	10.7039	8.19939	7.74041	9.20994	8.17229
15	2-Methyl-3-pentanol	59	4.62193	565-67-3	764.79	775	Alcohols	13.5807	10.9271	8.85631	13.0257	11.5882	13.5834	13.1505	15.9314	17.7774	14.7824	16.0711	15.382	18.0098	17.6177	16.5492	15.0271	2.95477	2.61404		2.68074	7.32704	7.46618	7.67554		7.00471	6.13023		6.39256	7.24492	7.05307	4.49295	5.15985		8.8375	11.5693	9.93523
16	Methyl isovalerate	74	4.85563	556-24-1	774.28	773	Esters																	0.577004	0.544975	0.547475	0.491505	9.30158	8.8192	9.1316	9.03488	1.88995	2.0401	1.78238	1.94109	1.12392	1.00868	0.913281	1.01856	1.20194
17	2-Hexanone	58	5.27434	591-78-6	791.5	790	Ketones	2.29674	2.02558	1.55747	2.44116	3.10906	3.36141	3.54693	4.23699	3.60981		3.47136	3.03265	3.70988	3.73056	3.56884	3.44104	1.42044	1.0787	1.34003	1.15387	4.96572	4.7612	4.99246	5.27528	1.45447	1.41633		1.44843		1.5409	1.35361	1.42945	2.41736	1.85108	2.49113	2.0114
18	Octane	85	5.47882	0-00-0	799.24	800	Alkanes	17.9638	8.36425	9.90439	12.4827	23.078	26.5945	24.1008	26.0763	16.5042	12.6691	13.1846	14.1405	17.1774	14.8935	14.8762	14.2802	29.5231	30.2284	26.3086	26.9082	8.32094	9.34645	8.19942	7.17046	4.31519	4.38117	4.36149	3.70876	9.16143	8.29711	7.9627	9.04795	11.8551	11.9027	7.92193	9.5227
19	Hexanal	56	5.51777	66-25-1	800.45	800	Aldehydes	299.131	234.984	202.811	290.045	298.621	331.571	347.276	385.741	61.6146	47.7719	51.9104	45.7396	88.2874	100.415	122.288	107.724	235.954	306.291	353.325	252.888	168.44	160.345	158.084	161.939	121.018	114.64	107.464	115.713	164.667	173.314	140.63	156	170.561	144.098	226.263	172.911
20	2-Ethyl-5-methylfuran	95	5.5762	1703-52-2	801.78	802	Oxygen heterocyclic compounds	8.91588	5.31935	6.13002	7.99359	8.46248	9.37197	9.18202	9.81616	10.2037	8.36724	8.44229	9.09235	9.62856	9.2147	9.02141	8.64907	9.47691	8.47267	8.23241	8.23969	4.31622	4.1498	4.22321	3.94147	3.20295	3.20219	3.18372		3.55989	3.65794	3.11807	3.39915	5.4561	5.98965	5.82143	4.68028
21	2,4-Dimethylheptane	85	6.33085	2213-23-2	819.02	821	Alkanes	2.92369	1.02605	1.15134	1.61366	5.34517	6.30131	5.25733	5.84999	9.78668	7.76864	8.09415	8.48425	2.38983	1.92346		1.80671	14.5918	12.0257	12.8823	12.1691	3.78647	4.20535	3.49942	3.43916	1.09063	1.19827		0.907297	2.38878	2.10528	1.87094	2.33721	4.19498	3.50235	2.57567	3.26296
22	2-Methyl-2-pentenal	98	6.81285	623-36-9	829.97	837	Aldehydes	0.74081	1.36001		0.639668	0.630413	0.759455	0.752552	0.912232	50.262	38.5007	43.976	41.1778	28.6251	30.2084	27.7786	27.6234	1.84858	1.12835	0.959927	1.10565	4.04599	3.46135	4.05133	3.82451									3.48995	2.93525	14.5309	10.9495
23	2,4-Dimethyl-1-heptene	70	7.14392	19549-87-2	837.59	836	Alkenes	2.91734	1.21628	1.39536	1.88117	6.69581	7.45442	6.78539	6.86392	10.3407	8.36064	8.96981	9.23069	2.0652	1.77342	1.6767	1.74643	11.4598	9.88752	9.1829	10.0744	3.10966	3.42379	3.03651	3.01058	1.46157	1.62151	1.45545	1.21435	2.41181	2.08462	1.96416	2.32408	3.90346	3.47319	2.22077	2.74326
24	(E)-2-Hexenal	83	7.69409	6728-26-3	849.86	854	Aldehydes	80.2767	58.6308	45.3539	71.4902	74.114	88.0317	95.9877	108.723	11.6851	9.13925	10.8773	9.25378	18.944	23.6935	30.2921	27.4311	85.2123	107.678	133.557	91.5606	184.343	159.495	171.139	172.382	39.6451	41.6291	35.3849	41.0759	111.572	101.676	82.7117	97.1473	58.034	43.7171	71.7745	51.4487
25	2-Allylfuran	108	7.70869	75135-41-0	850.2	856	Oxygen heterocyclic compounds	8.90946	5.24418	3.66596	6.72647	9.70398	10.6417	10.3623	10.8421		3.43792	3.63667	3.50965	5.07367	4.95457	4.82503	4.62685	3.04281	2.69879	2.81339	2.97281	2.19012	2.13892		2.10703	1.37221	1.23589	1.33936	1.31065	3.61188	3.3178	3.08269	3.23172	3.51331	3.19909	3.15393
26	(Z)-3-Hexenol	67	7.957	928-96-1	856.28	852	Alcohols	10.1443	4.8894	6.16743	7.17116	6.1502	11.3075	8.03211	8.09571	33.0158	34.4709	29.0614	33.2524	28.8204	24.9869	25.5832	22.6597	51.2912	42.4197	34.2045	45.0139	24.7186	23.5669	26.6265	19.285	30.6239	28.4387	27.0457	30.7827	18.3501	18.8255	16.6298	20.0767		13.2372	14.4053	14.6739
27	4-Methyloctane	85	8.14688	2216-34-4	859.93	863	Alkanes	5.84556	2.26774	3.3916	3.56967	6.55583	7.65585	6.30826	6.7819	15.3295	12.1572	12.9635	13.2127	6.28589	4.99287	5.27736	5.08011	19.1021	16.0213	14.229	16.8607	6.54089	7.79728	6.11815	6.69008	2.43972	2.9529	2.66637	2.13809	5.05982	4.48846	4.50439	5.15547	6.78294	5.69349	3.31898	4.38814
28	1,3-Dimethylbenzene	91	8.32702	108-38-3	864.24	866	Aromatic hydrocarbons	20.0434	14.3184	14.8407	16.4715	19.5375	20.4042	18.9993	20.3351	13.3047	11.0465	11.6374	11.1377	13.184	12.9937	13.4765	12.4444	26.6319	22.4632	22.2573	22.6609	20.1064	21.1326	24.0021	21.7034	14.7061	14.9891	14.599	15.028	23.6929	22.1724	20.3663	21.5651	16.4636	14.4351	14.2002	14.0097
29	1-Hexanol	56	8.5948	111-27-3	871.1	868	Alcohols	71.6983	56.4582	54.5739	66.2176	58.3183	62.9208	68.3501	72.2785	48.0122	38.8315	40.68	39.8153	55.3485	47.1987	44.6094	41.8819	28.5907	23.1909	23.0017	24.9607	27.4804	25.2019	26.952	28.426	42.8551	40.7251	37.5579	39.859	32.4105	40.3411	34.0194	32.6603	39.7655	34.1771	42.3602	35.8261
30	(2E)-2-Methyl-2-hexenal	112	8.6727	28467-88-1	871.76	884	Aldehydes	6.16813	5.03084		5.67965	6.66866	8.63591	8.79249	8.70828	3.6173	4.30388	3.24195	2.78273	4.51399	4.76635	4.42355	3.99625	3.01352	2.86272	3.43032	3.12733	6.035	5.80168	5.93308	6.23555	3.03382	3.18892	3.65021	3.11061	4.72046	4.24446	3.81721	4.48773	3.70473	3.05728	3.84806	3.18998
31	Styrene	104	9.31537	100-42-5	886.46	893	Aromatic hydrocarbons	13.0108	10.4026	10.1617	10.9631	13.8659	15.0537	14.0658	14.5316	12.3056	9.95424	10.5461	9.85826	13.076	12.5014	12.6542	12.0357	17.1742	15.9503	15.7129	16.0896		14.5245	14.7619	15.0925	14.6246	14.8255	13.9014	13.7809	21.0836	20.7325	19.6023	20.1181	12.7452	10.8994	10.8115	10.236
32	2-Heptanone	81	9.49551	110-43-0	890.55	891	Ketones	80.8385	54.7761	56.8532	69.5632	77.5	83.6944	81.2139	83.8174	44.0522	36.4153	39.5036	40.1642	46.5103	45.6587	45.3258	43.8974	28.44	24.5891	23.5181	25.1968	15.4573	16.0584	14.8386	14.9099	13.1826	13.6929	13.195	12.6626	16.5915	15.9974	14.9728	16.4245	31.7287	29.9534	29.2049	28.2089
33	Nonane	85	9.87527	111-84-2	899.28	899.73	Alkanes	8.38277	5.17652	5.74661	6.73917	15.0921	18.0988	16.0216	17.0805	12.0623	10.0609	10.2648	11.3301	11.7892	10.2869	9.832	10.2749	11.655	9.93503	8.41857	10.929	2.90181	3.03536	2.97171	2.48001	2.31462	2.49635	2.38507	2.05681	4.14589	3.68062	4.24856	4.00541	6.98313	6.51768	3.7817	5.29526
34	(Z)-4-Hepten-1-al	84	9.91909	6728-31-0	900.14	900	Aldehydes	5.93198		3.44406	5.08399	2.98613	7.69371	3.44402	8.22528									9.39305	8.45476	10.7721	9.64435	9.23048	8.426	8.39151	8.83838	6.47497	6.25015	6.04251	6.01176	11.198	10.3266	9.46509	10.0065	5.82493		4.78638	4.02294
35	Heptanal	70	9.98725	111-71-7	902	901	Aldehydes	84.9931	65.5169		78.6709	78.8587	93.0736	98.9705	109.373	19.6875	14.5419	17.0975	15.1945	29.9676	32.4837	37.8775	34.1721	56.7789	69.7295	75.6085	60.0805	94.5813	83.4196	87.5709	88.8217	37.8303	37.517	33.8511	37.8941	66.9926	64.2571	56.0943	60.4076	53.723	43.2829	66.9095	50.6235
36	(E,E)-2,4-Hexadienal	81	10.4839	142-83-6	910.94	911	Aldehydes	16.8598	13.6616	9.7505	14.5814	23.6302	24.7508	22.7181	25.5952	4.18078	3.62073	5.24381	4.49699	10.6709		14.2362	14.156	8.3719	7.28523	3.91125	7.45957	20.8928	19.342	21.5315	22.8961	9.78964	10.6849	12.0421	8.20313	28.162	26.0442	24.7821	24.8503		9.80084	13.5863	11.372
37	n-Pentyl ethanoate	70	10.8052	628-63-7	917.48	911	Esters									3.12463	2.39613	2.59936	2.49322	3.35135	3.46257	3.29422	2.97019	0.770798	0.692645	0.685981	0.666033	5.03377	4.88586	4.92292	5.14183		1.47669	1.43688	1.46014	2.35992	2.24857	1.89712	2.08391	2.4	1.91127	2.56735	2.17252
38	Methyl hexanoate	74	11.2629	106-70-7	926.67	925	Esters	23.5749	17.7449	17.088	23.0407	22.756	23.5172	22.2744	25.9642	26.3485	21.5908	23.7552	22.5558	38.7775	41.3037	39.6554	36.994	27.1493	26.4741	25.8104	22.1681	136.161	132.202	124.507	137.276	25.4083	26.7475	24.7349	26.2617	22.4885	19.8148	17.3174	20.6485	34.5162	29.0007	34.9318	29.3069
39	α-Pinene	93	11.404	80-56-8	929.32	937	Alkenes	2.79827	1.81107		2.47996	2.7746	2.55985	2.00375	2.76032	6.60186	4.7775	2.98953	3.07844	7.15276	7.38637	7.48902	7.24237	3.37209	3.45231	2.8507	3.30291	1.69231	1.8172	1.51914	1.29445	2.66234	2.78537	2.60496	2.04125	2.09386	1.73253		2.00108	2.81462	2.84941		2.29701
40	(E)-2-Heptenal	112	12.7916	18829-55-5	956.23	958	Aldehydes		1.19681	1.3337	0.925032	1.60004	2.07075	1.75166	2.43089	4.16522	3.64484	3.77048	3.86203	4.1697	4.06532	0.789988	4.06096	0.576636	0.349773		0.626237	1.39652	1.67381	1.65151	1.63379	0.429267	0.616686	0.38009	0.327653	2.49372		1.76909	1.89556	0.895831	1.20247	1.59942	0.717836
41	Benzaldehyde	106	12.8501	100-52-7	957.56	962	Aldehydes	797.404	763.551	710.207	729.152	785.477	765.08	754.484	772.685	1070.26	980.984	1042.47	1001.74	1100.89	1330.63	1301.1	1322.58	968.493	848.25	838.794	826.508	2111.27	1909.85	2146.51	2174.69	2161.84	2235.39	1942.08	1817.96	1817.22	1771.75	1797.23	1808.12	1360.62	1153.9	1342.18	1208.01
42	Dimethyl trisulfide	126	13.1276	3658-80-8	962.39	970	Others	4.77571	2.45668		3.15631	3.94293		3.62522	4.15419									3.82487	3.73037	3.93272	3.02587	1.731	1.75868	1.94444	1.8377	5.86049	3.52724	2.96557	3.51024	2.89453	2.77934	2.47999	2.16108
43	Methyl (E)-2-hexenoate	87	13.3515	13894-63-8	966.75	966	Esters	2.11407	2.05188	1.75402	2.45279	2.25804	2.17428	2.06005	2.31022	1.76628		1.52531	1.3622	2.43462	2.49725	1.81393	1.73441	2.28843	2.18972	1.92384	2.10545	5.27579	4.80834	4.727	5.25395	4.62189	4.8441	4.39756	4.87314	1.24125	1.24972	1.15839	1.21034	2.25157	2.00108	2.26453	2.08716
44	3-Methylnonane	71	13.4976	5911-04-6	970.25	971	Alkanes	15.6474	11.1177		12.2883		14.2866	12.39	13.1448	15.2458	13.4937	14.2371	13.2023	13.9495	12.6726	14.0658	13.5189	14.9642	13.8299	11.8993	14.1459		6.04621	5.55827	6.08551	10.7677	3.25654	10.6229	2.25027	9.18178	8.66681	8.3135	8.42825	12.6239	10.8647	8.99563	9.93597
45	6-Methyl-6-hepten-2-one	93	13.4511	10408-15-8	968.82	966	Ketones	0.582707	0.860365		1.27565	1.2689	1.47285	1.0171	1.21788	5.58196	4.86116	5.07686	4.81267	4.60083		4.53341	4.3153	5.22175	5.28954	5.33991	5.55549	12.4156	11.5356	13.1605	14.247	9.89439	10.2933	8.692	8.53572	9.89312	8.661	8.52177	9.02154		1.84488	1.50564	1.66584
46	1-Heptanol	57	13.6485	111-70-6	972.81	970	Alcohols	9.32532	5.7677	3.56081	7.24016	9.37719	9.05645	9.80301	9.93416	16.6528	14.6068	13.9177	13.9838	15.3438	13.1591	10.8052	12.1917	42.4368	35.8408	39.2601	38.3839	177.066	173.921	173.074	209.755	58.1048	37.3974	31.9044	29.38	64.5616	60.3524	56.2735	95.3926	14.0884	5.06846	4.90986	4.55219
47	1-Octen-3-one	70	13.9601	4312-99-6	978.68	979	Ketones	28.2114	35.1557	20.1633	32.3615	45.081	48.2818	50.0159	49.9506	5.88608		4.93899	5.25894	12.9267		12.997	69.0732	19.5726	19.1472	20.1116	17.5847	33.2891	30.189	32.5655	32.3632	7.02042	7.69094		7.51558	37.4587	33.7539	34.7637	34.2441	20.9808	15.9741	26.0269	22.6955
48	1-Octen-3-ol	57	14.0916	3391-86-4	981.62	980	Alcohols	729.95	635.566	564.834	718.571	1130.3	1157.7	1179.3	1224.9	594.404	508.323	516.205	525.111	676.14	665.216	648.895	643.822	417.562	400.83	394.686	406.287	1012.19	1003.98	994.809	1046.11	334.493	361.414	324.287	335.488	557.086	528.735	507.225	515.181	603.547	557.014	600.623	566.01
49	3-Octanone	72	14.4032	106-68-3	987.49	986	Ketones	14.609	10.6726	8.55548	13.0162	14.7928	16.098	15.9125	16.7159	39.5498	32.3593	33.4484	34.2076	35.2486	35.0033	33.5503	32.7722	7.31296	6.85837	6.98351	7.70209	23.9879	23.7845	23.2648	23.8671	18.6572		19.6887	18.7693	10.4638	11.3898	9.38041	10.8605	20.295	18.0577	19.7405	17.881
50	6-Methyl-5-heptene-2-one	108	14.4421	110-93-0	988.35	986	Ketones	84.5814	68.6019	63.158	78.0044	68.5142	75.0024	75.5668	78.732	104.253	95.0374	93.4786	83.8871	115.903	108.877	101.065	98.0234	33.0092	33.2086	32.1167	33.4548	129.143	124.152	126.94	127.603	221.722	234.157	213.061	222.131	138.058	135.547	129.271	128.667	106.378	92.1932	105.684	94.9939
51	2-Pentylfuran	81	14.5979	3777-69-3	991.66	993	Oxygen heterocyclic compounds	160.723	145.106	150.2	148.408	168.462	161.01	1082.67	1041.37	1154.84	1063.98	1081.97	1083.52	1207.08	1112.17	1070.26	1104.35	793.844	662.803	569.267	715.135	292.277	341.819	269.678	301.06	539.832	415.096	572.514	479.372	397.11	357.604	422.443	403.93	668.032	545.33	519.967	613.217
52	Myrcene	93	14.6125	127-91-3	992.04	979	Alkenes	767.022	729.778	730.357	694.213	545.701	467.708	403.825	388.103	456.878	510.509	440.876	432.098	546.375	490.024	484.679	416.059	143.148	138.219	115.288	127.524	58.3861	61.809	61.6725	62.4833	877.302	777.848	826.946	753.615	448.299	493.564	446.536	407.671	382.178	415.172	429.858	415.99
53	6-Methyl-5-hepten-2-ol	95	14.8024	1569-60-4	995.17	994	Alcohols									17.6384	7.7485		14.562	31.3447	29.1733		28.4119	2.75986	3.54193		3.32022	9.71385	5.24051		11.6247	39.3939	40.5251	39.258	37.7826	30.5273	26.8495	28.002	25.7861	27.3808	15.2524	16.6405	15.9933
54	2,4-Heptadienal	81	14.8803	5910-85-0	996.77	998	Aldehydes	42.4745	37.0047	29.96	39.8708	43.0734	46.8463	48.8331	51.931	10.9406		12.2981	9.98546	19.6339	22.9812	23.6519	24.0599	15.3037	16.7589	18.1122	14.6343	54.269	49.3299	51.7629	55.2756	27.7914	31.3798	25.4339	30.9655	69.2347	60.6528	60.8065	61.183	26.8487	21.1691	35.035	25.3409
55	Decane	85	15.0264	124-18-5	999.71	1000	Alkanes	14.5128	9.74208	9.21493	10.0213	13.8849	16.2939	11.6409	12.3857	32.811	30.5035	28.4538	28.0343	23.5548	18.8056	22.654	23.6117	26.4565	21.8863	18.462	23.596	7.5649	9.50146	5.59627	9.2456	7.87601	10.5859	10.098	7.25031	7.56674	5.70973	7.58252	7.15522	16.8589	15.5645	7.6596	12.5424
56	cis-2-(2-Pentenyl)furan	136	15.0799	70424-13-4	1000.8	1002	Oxygen heterocyclic compounds	59.7548	50.8591	52.5083	54.9192	54.5523	54.2827	50.4868	48.5207	68.9921	62.2188	64.102	61.5235	93.5996	87.5649	82.2228	83.2663	50.5981	42.1085	35.8726	45.6897	24.7148	26.7334	23.9951	24.8677	56.3637	55.2803	54.499	50.4385	43.004	43.6027	44.191	42.5063	44.8475	47.5403	39.0161	41.8239
57	Ethyl hexanoate	88	15.1383	123-66-0	1002.1	1000	Esters									3.28694	2.67641	3.03651	2.91184	2.64622	2.91005	2.94153	2.78389	1.03648	0.988076	1.4177	0.972039	2.66234	2.64618	2.43304	2.76929	0.458907	0.559493	0.431764	0.552357	0.981466	0.823429		0.871584	119.048	127.386	91.7557	121.537
58	Octanal	84	15.1968	124-13-0	1003.1	1003	Aldehydes	63.6294	58.1271	50.1168	61.8802	79.148	85.1752	85.1065	87.2758	18.3222	13.3338	15.9976	13.9872	29.585	28.842	32.5058	30.8379	25.0238	25.9026	26.3435	25.9925	23.7424	22.6116	22.39	24.5368	18.1631	19.1309	17.731	17.4848	37.6837	35.5499	36.3512	35.4837	33.1611	29.0151	35.1431	30.8709
59	(E,E)-2,4-Heptadienal	81	15.5376	4313-03-5	1010.1	1012	Aldehydes	266.4	245.578	213.13	245.569	268.698	275.18	281.863	277.242	77.0346	63.076	84.9689	68.3377	155.858	169.18	176.526	180.241	78.5408	83.6427	89.583	83.9329	247.329	234.951	239.871	242.952	181.278	195.591	178.095	196.162	329.739	295.001	303.4	299.556	175.762	145.23	195.544	160.22
60	α-Terpinene	121	15.7275	99-86-5	1013.4	1017	Alkenes	60.7574	50.0175	57.3295	48.9324	37.3211	31.6518	26.1209	25.2593	32.1563	33.5673	32.7997	31.3039	44.3806	38.8356	36.8307	33.5295	10.7227	9.15432	7.8725	9.96336	3.63498	4.29578	3.81875	3.90907	70.4044	61.6322	63.1417	55.4521	28.528	27.8184	27.9899	24.0449	22.7531	25.4192	26.28	23.3714
61	o-Cymene	119	16.1462	527-84-4	1021.4	1022	Aromatic hydrocarbons	314.055	274.544	306.575	271.283	228.965	215.812	190.407	194.062	152.393	134.888	132.517	130.468	190.089	169.768	159.574	141.766	157.866	141.313	123.173	146.107	70.9154	80.0475	70.2067	73.8455	349.022	308.565	321.397	271.728	246.522	185.804	199.821	172.547	156.688	172.231	144.008	154.312
62	Limonene	68	16.3555	5989-27-5	1025.5	1030	Alkenes	420.589	351.635	403.152	382.599	373.663	373.315	309.931	306.228	419.795	379.409	365.402	355.792	363.27	319.829	328.003	314.928	270.533	254.579	220.485	270.488	110	125.567	97.1905	116.43	402.658	399.164	403.51	349.336	264.196	249.153	280.192	251.34	294.738	303.744	234.424	269.178
63	Methyl heptanoate	74	16.3993	106-73-0	1026.3	1023	Esters	14.6511	12.607	11.6963	14.8518	15.4385	12.77	9.1659	7.49114	14.92	13.4884	14.0866	12.3981	16.7468	15.9523	16.7603	18.4642	5.7084	6.7412	7.40087	7.21921	62.1983	60.8538	58.2466	64.2522	10.5051	9.81919	15.8	9.28018	8.44006	5.4932	6.27335	6.67764	15.1407	13.4871	16.4436	19.5068
64	2,2,6-Trimethylcyclohexan-1-one	82	16.6379	2408-37-9	1030.9	1036	Ketones	100.406	81.0924	67.8587	93.0607	102.092	115.352	113.225	120.189	60.0279	50.4567	50.7873	45.689	58.5157	53.6761	49.491	48.2808	181.45	193.842	188.032	192.847	241.527	229.754	237.289	230.873	116.641	129.456	113.945	120.934	145.998	140.685	137.052	142.379	105.322	92.6796	105.653	94.8236
65	Benzyl alcohol	108	16.9446	100-51-6	1037.5	1036	Alcohols	138.255	260.944	155.75	209.188	222.201	200.669	166.22	132.635	1364.01	1439.41	1316.24	1476.02	1513.12	1526.5	1238.17	1330.73	313.388	241.977	215.925	271.235	746.044	827.203	795.894	896.857										257.953	197.601	168.297
66	cis-β-Ocimene	93	17.0323	3338-55-4	1038.7	1038	Alkenes	287.141	239.693	245.994	248.008	199.679	165.818	142.831	133.287	151.29	162.046	159.938	152.989	195.751	176.048	174.492	159.486	35.458	30.5593	27.4078	32.0169	19.2323	21.2348	19.9931	19.0829	358.645	328.502	336.932	308.511	157.34	164.507	170.762	153.445	136.212	137.3	138.286	134.13
67	3-Octen-2-one	111	17.0956	1669-44-9	1039.6	1040	Ketones	83.1438	73.4238	63.3317	77.7182	108.855	111.583	112.675	113.377	84.9969	80.5013	80.6725	79.0144	90.0037	88.5998	85.6695	82.74	30.415	29.0925	25.2522	29.329	50.7623	51.9465	50.0518	46.003	20.9754	20.4134	25.2352	18.8047	41.1782	45.2821	37.8369	37.829	51.9019	54.7214	56.1372	52.5704
68	Benzeneacetaldehyde	120	17.1686	122-78-1	1041.1	1045	Aldehydes	71.4535	81.0957	69.2892	69.5081	84.666	76.9412	81.2478	76.3595	37.0427	39.3235	34.9849	44.561	97.0949	118.269	95.6564	111.184	154.124	149.676	135.432	139.603	258.726	269.269	271.186	262.611	190.13	209.55	186.646	188.657	244.626	252.499	340.591	256.284	114.211	117.241	134.387	117.411
69	1-Ethyl-1H-pyrrole-2-carbaldehyde	123	17.4849	2167-14-8	1047.6	1046	Aldehydes	26.9539	27.9731	27.766	27.5938	24.6112	22.2192	21.4141	19.9712	23.2343	22.1064	21.9638	22.3745	19.4758	19.9469	17.6204	17.1761	9.89599	6.42408	7.2063	8.78129	18.5316	27.6257	26.9699	21.3177	26.6616	26.0976		25.3566	21.4311	23.1244	25.3376	25.7042	18.424	16.7568	17.9929	18.696
70	trans-β-Ocimene	93	17.5338	3779-61-1	1048.5	1049	Alkenes	312.832	266.841	276.007	280.553	222.599	184.151	156.749	147.372	191.076	194.011	195.879	188.823	228.23	207.274	207.54	183.073	42.1414	38.6587	34.503	39.9942	18.4147	19.3709	19.4187	19.7889	395.874	360.165	365.423	340.64	174.149	187.469	180.304	159.834	151.064	159.41	155.839	156.062
71	γ-Terpinene	135	17.9232	99-85-4	1056.1	1060	Alkenes	1.7484	1.47207	1.48505	1.70273	1.82144	1.93599	1.81474		1.28834	1.10417	1.17688	1.14259	1.02853	0.983117	0.951331	0.932325	5.53763	5.26294	4.61308	5.59658	1.50232	1.69868	1.456	1.79469		2.1952	2.01596	1.76883	1.93899	1.58192	1.89248	1.82551	1.71676		1.21953	1.53751
72	4-Methyldecane	112	18.1472	2847-72-5	1060.4	1060	Alkanes	13.47	7.67531	8.87849	9.54307	9.70955	11.8371	8.82492	8.96659	24.3203	25.5634	23.5981	23.8972	19.3908	15.3971	19.583	20.3022	27.0141	23.5902	16.1236	24.9212	5.52886	7.30253	4.2893	5.97485	6.00008	8.30528	8.26459	5.80531	5.29161	3.49491	5.40745	4.90266	13.9381	13.0972	6.38842	10.0993
73	2-Methyldecane	112	18.3517	6975-98-0	1064	1064	Alkanes	16.6755	9.31192	10.7076	11.8557	12.0433	12.6813	10.8146	10.9572	29.6741	31.5799	28.5181	28.9468	23.4357	18.0409	23.2457	23.7369	31.5659	26.9125	21.4476	28.5688	6.85348	9.22	4.05466	6.38157	7.74452	9.52724	10.8403	6.65764	6.32222	4.44274	5.96139	5.3097	15.6101	17.1466	7.5553	13.1796
74	3-Methyldecane	126	18.6779	13151-34-3	1070.7	1071	Alkanes	19.5712	11.1904	12.8383		14.2919	16.9242	12.7385	13.5892	31.4721	33.3749	30.7126	30.4575	27.1822	21.5072	26.4396	26.9286	35.9248	31.279	24.3785	33.1386	6.73775	8.66765	5.06704	7.28603	9.92058	12.1559	12.7141	8.79273	8.21816		8.24346	7.49583	18.5514	20.2768	9.90703	16.1521
75	3,5-Octadien-2-one	95	18.7947	38284-27-4	1074.1	1081	Ketones	414.071	427.334		389.44	392.429	349.412	343.685	320.936	732.255	766.041	770.912	743.299	726.813	702.567	695.596	729.914	81.7172	73.1564		77.0433	183.557	193.218	190.736	192.411	205.84	217.376	204.664	202.284	229.046	224.658	236.823	230.001	323.779	331.636	293.967	296.629
76	cis-Linalool oxide (furanoid)	59	18.8434	5989-33-3	1075.2	1074	Alcohols	1624.9	2026.95	1918.59	1660.44	1649.52	1338.16	1312.97	1250.46	582.471	260.617	201.34	650.708	859.285	409.881		240.917	358.505	277.063	243.225	304.849	230.237	257.641	258.121	250.899	1066.9	1157.83	1027.18	1119.56	880.806	944.266	990.877	990.424	751.658	890.599	745.82	787.294
77	1-Octanol	56	18.9359	111-87-5	1076	1071	Alcohols	167.216	147.131	97.1276	150.934	216.131	213.401	207.356	206.776	91.9004	85.0929	99.9268	116.26	101.167	94.7408	109.615	113.143	49.5506	47.8928	46.453	48.5366	42.5631	45.0919	41.084	42.3421	31.8438	42.3832	29.7889	41.2317	66.5681	59.6052	63.6763	62.1847	77.6132	64.9114	63.9556	63.8021
78	α-Terpinolene	136	19.4325	586-62-9	1085.7	1088	Alkenes	36.3054	30.3202	34.7501	32.8957	25.751	21.6242	17.1794	17.119	23.9972	23.3977	22.6878	22.6054	29.9991	26.8503	24.2454	21.9916	7.26334	6.74205	5.51595	7.20123	2.2263	3.05001	2.38235	2.57826	45.1001	39.194	43.2141	36.0498	19.429	21.7309	19.804	18.1053	16.0305	19.9463	17.9821	19.0023
79	trans-Linalool oxide (furanoid)	59	19.6614	34995-77-2	1089.5	1086	Alcohols	929.865	1110.22	1081.24	952.177	925.266	876.377	837.951	806.743	1267.26	1358.55	1414.23	1454.79	1694.26	1704.3	1590.26	1672.86	687.097	506.504	459.005	584.152	293.425	340.837	325.449	325.986	1206.26	1359.82	1200.77	1321	1034.77	986.084	1143.55	1050.13	914.257	914.701	745.954	857.172
80	2-Nonanone	58	19.8269	821-55-6	1093.2	1092	Ketones	84.8129	78.6758	72.0332	79.9778	168.172	168.784	162.03	161.521	63.3996	62.2513	62.6964	61.6026	46.6779	44.514	44.6085	44.9703	51.0418	49.8497	49.6939	54.9286	97.6377	99.9967	95.4357	96.5046	47.3754		47.1644	45.8553	38.8253	36.1018	36.4776	35.4609
81	(E,E)-3,5-Octadien-2-one	95	19.861	38284-27-4	1093.8	1091	Ketones	287.377	280.68	254.161	273.018	278.612	259.54	252.445	238.731	1148.24	1218.4	1182.32	1144.7	983.878	925.799	921.691	939.572	98.7509	93.5689	84.4369	100.392	414.111	431.092	415.603	411.286	330.913	350.602	341.764	321.02	277.177	255.011	269.807	263.358	419.418	431.764	373.139	380.703
82	Linalool	93	20.4404	78-70-6	1105	1099	Alcohols	1814.05	1794.17	2139.38	1811.32	1470.68	1274.22	1100.46	1072.63	1437.55	1568.62	1530.66	1626	1654.2	1661.72	1657.85	1569.69	475.267	412.097	400.081	446.345	175.154	197.269	193.727	200.195	1984.4	1959.48	1834.29	1972.04	1002.72	1150.64	1111.25	1230.64	1315.57	1286.29	1178.97	1249.22
83	Nonanal	114	20.4793	124-19-6	1106.5	1104	Aldehydes	17.517	18.018	15.1011	16.604	22.4787	24.0835	23.5015	22.633	21.88	15.2383	15.0153	11.7837	15.0637	15.5035	17.139	15.3891	11.8368	11.9683	10.8599	12.628	9.25837	9.42462	6.20452	8.44197	2.79515	5.80664	3.21018	3.48289	10.6247	9.86607	10.5861	9.64016	11.4957	12.1233	11.7631	11.4709
84	Hotrienol	82	20.5621	29957-43-5	1107.5	1107	Alcohols	680.385	734.329	657.726	681.546	756.118	741.713	715.203	678.339	73.1947	66.3055	84.37	56.7296	55.2743	73.6393	85.3169	89.262	72.8839	66.4194		73.1944	119.216	120.445	121.744	116.42	273.068	272.563	302.175	267.742	266.856	299.402	288.956	275.917	236.413	284.294	251.568	253.167
85	6-Methyl-3,5-heptadiene-2-one	109	20.5816	1604-28-0	1107.9	1107	Ketones	103.055	114.788	95.1011		121.605	117.336	117.483	107.937	114.108	127.467	104.822	110.052	104.41	90.8407	83.3248	82.1395	61.3416	55.5711	50.4604	61.9122	136.796	146.489	139.828	137.299	128.216	114.955	141.395	102.575	113.315	117.477	112.294	104.933	72.8237	97.2171	84.2994	87.4124
86	(E,E)-2,4-Octadienal	81	20.6838	30361-28-5	1110.1	1115	Aldehydes	12.4833	13.896		12.1893	17.4241	18.529	19.3113	18.5167	4.14761	4.26324	4.44287	4.23495	8.98383	9.26368	8.53348	8.30906	9.51605	6.6397	8.44019	6.92513	23.9952	23.9077	23.8705	20.2818	11.0415	12.091	10.9682	11.9896	24.8093	21.4674	23.0886	21.6459	10.5652	8.581	10.5234	9.2895
87	trans-Rose oxide	139	20.752	876-18-6	1111.9	1127	Oxygen heterocyclic compounds	7.26292	6.44331	6.45746	6.83806	11.077	9.69781	9.46384	9.28428									3.36853	3.02632	3.73091	3.11353	11.8768	11.8983	13.1853	11.5169	18.5661	17.3059	16.8483	16.6311	27.9253	31.2187	33.7937	30.3374
88	Phenylethyl Alcohol	92	20.9029	60-12-8	1114.5	1116	Alcohols	565.035	653.229	562.591	451.079	529.691	432.241	447.419	320.076	1431.07	1593.73	1607.25	1605.72	1848.19	1955.52	1640.94	1376.83	507.106	424.334	326.52	490.022	519.75	589.39	568.708		1367.83	1827.5	1328.16	1612.25	965.721	1162.44	1711.52	1535.73			668.004	850.511
89	Cosmene	119	21.2096	460-01-5	1121.4	1131	Alkenes	43.1793	37.2667	43.8505	37.0448	31.1573	27.7645	25.5759	23.4944	14.8426	14.1811	14.1717	13.5984	17.9659	16.552	16.2115	14.998	3.61696	3.52262	2.96548	3.05731	2.46529	2.52854	2.76483		33.0683	30.0521	30.9091	29.2547	17.0996	18.1036	17.7051	15.7768	14.9062	15.4508	15.4588	14.4195
90	Methyl octanoate	74	21.5017	111-11-5	1127.2	1126	Esters	8.72258		8.62549	8.44976	10.1218	9.56632	9.0646	8.75593	20.1073	22.057	19.9628	21.0673	22.9812	21.7807	21.7858	23.0245	9.48153	8.59879	7.89932		27.9692	31.2959	26.1862	28.4939	11.4606	12.4658	12.1183	10.6309	6.59803	5.91285	6.96986	6.34934	12.3703	12.3227	10.7637	11.8055
91	(4E,6Z)-allo-Ocimene	119	21.604	7216-56-0	1129.2	1131	Alkenes	122.515	106.482	125.564	106.284	88.7773	78.8247	71.0503	66.2733	41.8758	40.3681	39.2978	38.3927	50.589	45.9454	45.0577	39.9309	11.0058	10.4839	8.80968	9.52092	4.40187	7.45169	8.0411	6.16802	96.0848	85.8698	90.9228	84.2424	48.8623	52.6503	50.4836	45.0269	42.1481	45.2922	44.6924	42.4528
92	Benzyl nitrile	117	22.0324	140-29-4	1138.1	1144	Others	8.25102	8.56128	7.54268	7.88674	8.07375	6.44038	6.887	6.02697	8.45478	9.4925	8.86518	9.48158	9.46231	8.01953	7.86989	8.117	2.12814	1.75207	1.41967	1.73677	9.62372	10.3561	9.55448	9.05418	27.3333	28.1559	27.0131	26.8194	13.7472	13.3178	15.43	13.7526	8.64687	9.57625	7.88056	8.81363
93	Camphor	125	22.1785	464-48-2	1140.9	1142	Ketones	37.3224	37.3607	34.8931	35.2452	37.5828	36.572	35.1113	33.2552	28.9514	32.059	30.576	30.7914	25.007	23.7614	24.1812	25.3592	10.9113	10.444	10.115	11.3448	12.5333	12.8051	12.5644	12.6729	16.8709	17.6219	16.7446	16.9281	16.5395	15.6871	16.5904	16.091	19.0804	19.2066	18.3462	18.4106
94	Lilac aldehyde B	111	22.2467	53447-45-3	1142.5	1154	Aldehydes																	4.19259	3.54021	3.1309	3.41532	3.34367	4.37636	3.3964	3.34911		13.2822	9.83174	12.0144	13.3641	10.9956	14.334	13.5232		5.91612	4.36963	3.64422
95	2,6,6-Trimethyl-2-cyclohexene-1,4-dione	96	22.2759	1125-21-9	1143.1	1144	Ketones	13.2374	16.5696	12.3993	11.6768	15.2778	15.4611	15.875	12.7956	38.1807	41.8618	39.9696	40.0985	30.8264	26.7268	25.667	28.9795	16.7197	12.3343		16.1759	13.6806	15.9349	14.4799		19.7824	15.5142	20.346	12.3509	19.5829	21.8444	18.5857	16.5867	10.328	17.6316	13.4755	15.6353
96	(R,S)-5-Ethyl-6-methyl-3E-hepten-2-one	97	22.5047	57283-79-1	1147.8	1144	Ketones	368.337	348.105	323.082	343.119	390.689	394.139	375.924	371.712	382.039	389.833	388.081	386.6	298.615	293.855	290.933	292.642	94.7671	93.1042	92.5445	97.5809	70.9957	76.9665	72.2956	73.6668	142.241	143.66	138.104	139.117	119.861	119.563	125.309	119.993	200.547	198.239	197.212	194.426
97	(E,E)-2,6-Nonadienal	70	22.7725	17587-33-6	1153.4	1152	Aldehydes	19.4949	19.3736	17.2168	22.0764	23.4744	24.5154	23.5793	21.2984	33.0717	33.5547	34.5884	34.0987	45.2238	46.5554	46.8888	48.8691	37.2275	21.221	20.5269	22.0089	35.0943	37.0619	34.9072	35.1809	42.9475	41.6741	40.8304	42.0982	54.9777	51.6504	53.0761	52.1778	28.0411	36.4932	29.4717	30.9919
98	Nerol oxide	83	22.8455	1786-08-9	1154.7	1153	Oxygen heterocyclic compounds	28.7805	25.3988	26.6774	26.2065	40.593	37.331	35.2173	33.5399									6.0026	4.14554	3.52283	4.73314	10.4276	10.1716	9.87587	8.43315	58.6163	60.4102	59.5801	58.5797	55.8656	58.426	60.7272	55.1117	24.2256	24.2219	21.3495	24.0438
99	(Z)-3-Nonen-1-ol	31	22.8845	10340-23-5	1155.5	1156	Alcohols	1.87866		1.90819	1.61243	1.5719	1.42687	1.19449	1.78243	2.50036	3.04496	2.85191	2.84572	4.20396	3.87764	4.46986	3.74655	0.496147	0.442524	0.447242	0.558277	1.10757	0.540072	0.706002	0.823287	4.46809	4.46852	3.4532	3.10033	1.96568	2.74358	2.84603	1.55046	1.46105	1.9225	2.25865	2.07638
100	(E,Z)-3,6-Nonadienol	107	23.011	56805-23-3	1159.1	1156	Alcohols	4.98323	5.48501	4.75276		5.16952	4.2635	4.52921	3.84626		4.83699	4.15448	4.24419	2.32066	1.92712	1.90631	2.16392	1.94074	1.60689	1.31409	1.91182	1.38613	1.6222	1.61913	1.52789	3.33991	3.46505	3.18331	3.27378	2.70653	2.88216		2.62208	2.79491		2.74517	2.86411
101	(E)-2-Nonenal	70	23.0987	18829-56-6	1159.9	1162	Aldehydes	29.722	28.8587	26.361	27.2952	34.746	34.5414	32.3427	30.1917	34.8869	36.9479	34.9834	36.3357	35.2664	32.9821	34.9296	36.7231	25.9527	25.635	27.4266	28.2219	26.1771	29.1624	25.0911	27.5269	32.7592	33.8708	32.9742	31.8903	36.062	33.2152	38.8081	34.2177	27.8706	28.7636	23.5109	26.5582
102	cis-Linalol oxide (pyranoid)	68	23.546	14009-71-3	1168.6	1174	Alcohols	433.416	574.693	406.328	407.103	448.222	392.542	379.833	292.178	317.061	398.459	414.397	429.777	522.486	507.129	647.124	772.96	445.61	286.859	239.591	414.33	184.327	225.227	206.093		274.687	174.512	308.142		169.969	241.338	79.8597	70.2592			203.876	264.417
103	1-Nonanol	56	23.8339	143-08-8	1173.9	1173	Alcohols	89.1325	83.0138	76.3618	75.0939	124.53	118.577	115.677	106.674	79.0101	87.8844	78.5583	84.3916	77.6496	70.407		65.8084	29.4224	27.9934	24.4559	27.1436	16.6945	18.4302	16.2245	12.9638	31.7915	30.1793	33.6795	28.509	30.2281	33.5285	30.0922	28.5571	40.2061	50.3412	45.22	48.2582
104	trans-Linalol oxide (pyranoid)	68	23.84	39028-58-5	1175.2	1173	Alcohols	360.087	428.916	312.396	305.395	369.183	331.43	333.747	256.194	742.892	890.573	590.992	714.976	1016.05	925.248	593.395	576.898	588.422	398.997	310.724	488.804	185.139	221.018	196.833		348.971	314.44	330.306	310.785	345.253	221.274	213.604	197.885
105	Naphthalene	128	23.8825	91-20-3	1175.7	1182	Aromatic hydrocarbons	25.0438	28.1688	28.23	25.2591	18.0161	18.6737	18.8791	16.9657	20.3659	21.3973	20.3165	20.6778	19.741	18.4043	18.9804	20.4179	19.0909	19.3877	19.6153	20.9899	16.1536	15.7916	16.0839	16.5233	14.2963	16.5144	14.8782	16.5125	25.8097	22.0592	25.4534	23.8549	19.5974	18.2467	16.7561
106	Methyl benzeneacetate	91	23.9848	101-41-7	1178	1178	Esters																	4.54883	4.21749	3.03908	4.09595	63.9624	68.5425	65.6886	65.1447	22.323	23.1535	21.958	21.4671	11.8791	12.0449	12.7013	11.6798	11.7181	12.2018	12.9209	11.7638
107	α-Terpineol	136	24.5885	10482-56-1	1190.3	1190	Alcohols	31.034	35.0489	35.5919	30.6306	27.3954	23.1897	20.9615	20.385	18.1071	18.7534	20.3831	19.601	20.9329	21.0314	20.7872	20.3048	12.3825	10.6863	10.2735	11.7411	5.87992	6.4886	6.39457	6.11303	58.3962	58.633	53.3288	57.7307	36.7707	38.672	40.2792	36.5663	22.4484	22.7654	21.7144	22.2155
108	2-Decanone	58	24.7492	693-54-9	1194	1193	Ketones	46.8177	52.2492	40.0582	45.4876	105.59	119.035	118.084	114.335	61.5949	64.151	55.4723	61.2785	39.9395	38.3482	33.2329	39.4459	44.4759	41.1715	41.2148	47.1998	36.4303	38.9727	35.6988	37.4701	33.7243	34.7474	34.4911	34.0205	27.1907	24.6293	27.705	25.195	44.1218	39.0775	39.7518	40.7624
109	Methyl salicylate	120	24.7248	119-36-8	1193.6	1192	Esters	2087.74	2035.38	2865.87	2018.59	1888.18	1457.76	1292.22	1239.47		1708.76	1819.38	1643.57		1316.64	1622.79	1336.61	70.6353	69.7407	62.3459	85.2933	36.527		44.3955	37.2131	1045.84	972.35	948.186	893.947	366.847	429.725	459.581	379.659	877.267	1354.34	744.419	999.051
110	Safranal	107	24.9098	116-26-7	1197.2	1201	Aldehydes	60.5681	57.9791	52.1105	56.6438	68.3192	68.4286	65.4552	63.4581	40.7432	41.8708	43.0083	41.4621	40.3491	37.1783	37.6783	39.5051	89.9971	92.5319	89.3558	97.7147	133.374	133.862	134.618	132.521	90.3739	100.629	90.3033	94.137	108.306	100.294	106.205	102.797	68.5998	63.204	62.3326	61.3993
111	Dodecane	57	25.0462	112-40-3	1199.8	1200	Alkanes	35.5588	28.285	34.6244	32.7463	53.0085	61.64	47.8727	41.6532	194.479	185.625	169.13	181.848	108.3	91.9215	96.3207	111.692	86.3802	75.9067	59.3448	90.5855	32.5182	53.6578	24.1589	46.9271	44.2013	58.611	61.737	39.9787	41.427	23.117	51.03	40.5861	96.9018	100.969	51.651	83.2477
112	Decanal	82	25.3237	112-31-2	1206	1206	Aldehydes	31.1292	35.9555	31.0529	29.2565	38.2975	38.7841	37.6858	34.8912	20.9213	22.5825	21.8411	22.0069	23.5477	23.4755	23.7758	25.8063	11.7301	10.8309	10.3839	12.1087	6.2853	6.88119	6.11888	6.5386	9.10744	9.969	9.94529	10.3109	16.3073	14.7116	16.6874	15.233	17.1649	17.1538	15.0964	15.3565
113	(E,E)-2,4-Nonadienal	81	25.645	5910-87-2	1212.7	1216	Aldehydes	48.7951	58.3956	47.009	45.7742	65.7407	61.1072	62.2424	56.1591	15.8497	20.3693	18.24	18.4895	23.1897	23.4732	23.8691	27.6676	7.40915	7.29063	7.65937	8.24512	18.0849	19.0172	18.1505	18.3264	21.1543	21.4725	21.0468	21.4495	35.0984	32.8401	35.3649	32.4447	23.3924	21.9486	23.4634	22.5414
114	2,6-Dimethylundecane	57	25.7132	17301-23-4	1214.5	1210	Alkanes	13.0527	9.10353	12.166	10.979	17.8363	20.7296	16.2338	14.7915	58.5723	65.6664	55.8135	60.7881	33.364	26.5722	27.3575	30.8479	20.401	15.9831	12.1765	19.5891	15.2537	25.8032	10.2206	20.7499	13.8947	18.1015	18.2339	10.9762	12.3589	7.01934	14.396	11.1354	18.1868	20.969	7.53729	15.1456
115	β-Cyclocitral	137	25.8836	432-25-7	1218	1220	Aldehydes	98.3187	91.6339	80.7018	86.6808	97.8823	98.7731	95.4197	93.3457	46.0815	47.5883	47.2654	44.2537	40.5436	39.1251	38.8486	39.7192	67.8587	70.835	70.2891	74.9622	107.688	106.316	107.906	105.819	121.613	132.155	119.909	124.358	114.277	106.755	111.717	108.86	77.0851	69.8643	72.1821	68.9057
116	γ-Isogeraniol	111	25.9615	13066-51-8	1219.8	1222	Alcohols	6.99766	7.10864	7.324	6.04966	6.0065	5.54996	4.76627	3.96914	6.42827	6.44863	7.29637	7.2258	5.9354	5.79366	5.92207	5.86262									8.37966	8.21552	8.14902	9.75118	5.40355	4.51256	4.65113	3.96068	4.33244	4.34829	3.82494	4.50808
117	Methyl nonanoate	74	26.2536	1731-84-6	1226	1225	Esters	6.25144	6.77586	6.5903	6.13046	8.74016	8.09582	7.53565		31.4381	37.179	32.2017	32.616	26.2421	23.8292	23.1115	25.2442	11.2063	9.79783	8.86791	11.3105	46.2764	51.5185	42.8616	46.4155									17.0369	17.1249		15.2386
118	Nerol	69	26.3705	106-25-2	1228.6	1228	Alcohols	73.9964	86.2893	96.1827	72.7243	75.0826	68.0293	59.2523	48.7353	37.9506	46.8932	44.5299	45.7757	63.7187	63.4794	63.9398	62.2534	35.0609	30.0534	26.5022	27.6247	34.14	37.8768	38.0626	33.7394	224.77	236.67	226.246	237.407	182.044	194.854	212.262	196.665	78.2953	82.3172	67.3136	78.2621
119	cis-3-Hexenyl isovalerate	82	26.7746	35154-45-1	1237.5	1238	Esters	24.6887	25.0322	25.0384	23.9364	30.3427	22.1792	22.2244	21.7206	54.9697	62.2867	58.639	62.1736	32.803	31.8077	28.8877	31.24	4.18749	3.56655	3.24507	3.8682	2.31699	2.34805	2.20981	2.39089	43.9157	45.7009	45.4442	43.6224	17.3636	17.6905	19.5956	17.7802	18.5679	20.5847	15.8282	20.7222
120	n-Hexyl 2-methylbutanoate	103	26.8135	10032-15-2	1238.3	1236	Esters	52.1968	55.609	53.2367	46.7862	60.8353	53.897	55.8135	49.2032									1.45217	1.2888	1.12571	1.28151	2.12778	2.69361	1.75093	1.97017	36.4963	39.7139	38.7647	33.7954	7.87756	7.12639	9.19115	5.88518	16.4394	18.6871	12.1527	14.6962
121	(E)-2-Hexenyl isovalerate	57	26.8963	68698-59-9	1240.2	1245	Esters	67.7394	37.1801	56.7502	48.3016	63.9671	40.1648	40.7228	50.122																		24.6479	24.6323	23.003	6.55202	6.36584		6.50972	11.654	13.5893	9.73501	9.97323
122	Neral	69	26.9206	106-26-3	1240.7	1240	Aldehydes	16.6307	19.2045	20.1648	15.7417	19.6658	17.7668	17.1755	15.1309	34.5328	43.9338	40.574	41.9871	36.3407	38.5123	36.2407	41.5471	17.809	15.7459	14.2316	18.8055	8.96777	12.0012	8.68773	10.8988	73.5492	77.4319	72.9348	75.3654	44.3781	41.1316	48.1452	44.3556	27.1422	26.4365	22.059	26.5743
123	Hexyl 3-methylbutanoate	103	27.0472	10032-13-0	1243.4	1244	Esters	4.23216	5.1756	5.25314	3.8846	6.19819	5.07685	4.36196	4.67931	10.8649	12.2439	11.2362	12.4283	7.83103	7.4331	6.51974	7.17935									33.2231	35.4166	34.4976	29.7576	9.20457	8.80738	10.9859	9.22815	8.29613	9.40392	5.85651	8.14254
124	trans-2-Hexenyl isovalerate	85	27.1835	68698-59-9	1246.4	1245	Esters																									27.1086	28.4141		26.2378	11.0898	10.9768	13.3093	11.1477	7.16123	9.07385	5.71559	7.46084
125	2,6,6-Trimethyl-1-cyclohexene-1-acetaldehyde	151	27.573	472-66-2	1254.4	1254	Aldehydes	4.81973	4.88384	4.27894	4.39968		3.6599	3.58978	3.43377	4.35734	4.52958	4.2934	4.08622	3.88962	3.73599	3.75779	4.00068	3.83653	4.01286	4.04927	4.24647	6.50545	6.26772	6.63255	6.26352	6.7103	7.93796	6.60501	6.86474	6.54082	5.87795	6.47896		4.73018	4.03311	4.16203
126	Phenethyl acetate	104	27.6461	103-45-7	1256.4	1258	Esters	9.03831	9.70705	8.25845	7.10593	8.36407	6.61225	6.07105		33.6314	40.3634	36.2622	37.5643	38.7921	36.5244	34.2986	36.1329	12.7006		10.1899	12.1948	29.2272	33.2175	33.1847	31.8301	110.792	110.993	109.892	106.531	95.024	92.1193	105.961	92.0491	38.7539	40.7407	33.0326	38.4024
127	Geraniol	69	27.7386	106-24-1	1257.9	1255	Alcohols	1037.6	1126.35	1296.46	888.2	888.018	801.973	702.296	554.272	1075.03	1402.81	1286.12	1292.85	975.831	1009.14	1018.22	1054.33	446.261	386.117	352.421	428.941	239.237	245.725	272.868	264.03	2075.18	2110.28	1782.75	2078.09	991.947	984.086	1122.69	1036.77	926.051	930.67	695.768	854.352
128	(E)-2-Decenal	83	27.8895	3913-81-3	1261.4	1263	Aldehydes	7.17784	9.49335	7.65685	7.58938	14.0902	13.3391	13.5857	12.7652	4.54354	5.05372	4.76429	4.90859	6.13208	5.77878	6.19704	6.78858	2.21096	2.41248	2.17734	2.46925	5.29232	5.13364	5.22175	4.70412	1.87262	1.87587	2.16308	2.46112	10.2062	9.49736	10.1165	9.23291	5.7246	4.94342	5.21463	5.22797
129	Geranial	69	28.3179	141-27-5	1270.8	1270	Aldehydes	84.2695	89.9234	84.0677	73.7946	81.1427	71.3183	69.9943	60.301	113.968	142.52	127.821	132.912	119.337	123.694	119.677	126.536	28.3226	27.331	26.3502	29.4991	33.3853	32.7859	34.6319	31.7005	237.858	238.182	230.103	240.94	143.394	138.765	153.282	143.101	94.6835	89.6984	83.6468	87.6532
130	α-Ethylidene-phenylacetaldehyde	117	28.3228	4411-89-6	1271.2	1279	Aldehydes	4.35144	5.25192	4.53549	3.64593	5.01803	4.04665	3.94777	3.72138									11.6889	9.62978	8.61181	10.3045	43.495	48.935	47.0285	45.02	29.0642	28.6046	26.3919	25.9055	25.395	25.4516	29.3054	25.8518			16.7792	15.7713
131	Pentyl hexanoate	117	29.17	540-07-8	1289.8	1287	Esters	3.38761	5.83489	4.42407	3.14375	3.23136	2.77743		2.01873	39.2638	47.6506	42.4188	44.8059	21.8198	21.0169	19.4567	22.2791																	6.43181	7.84458	5.22357	7.01799
132	2-Undecanone	58	29.3891	112-12-9	1294	1294	Ketones	14.4503	18.1684	15.827	14.1821	24.153	24.3185	24.5084	21.8627	27.3251	32.8319	29.7977	31.0806	17.3696	17.0462	16.1761	17.9043	9.34156	8.43954	8.06533	9.66473	11.7782	13.219	11.62	12.7796	9.79789	10.4459	10.1362	9.6944	6.81622	5.64301	7.03697	6.55283	11.9113	12.4288	10.2829	11.5839
133	cis-Theaspirane	138	29.4037	43126-21-2	1294.6	1302	Oxygen heterocyclic compounds	50.3042	50.4754	41.3186	43.8593	48.0744	49.5117	48.1453	45.3063	13.226		12.3396	11.5845	17.9451	16.3579	16.8309	18.0216	30.6118	29.9313	28.4466	32.1996	25.4814	26.1342	25.1621	24.9423	12.715	14.1822	13.2007	12.9239	10.7835	9.29517	10.803	10.0094	20.9884	19.2132	18.0587	18.05
134	(E)-Theaspirane	138	30.1729	0-00-0	1312	1302	Oxygen heterocyclic compounds	73.0142	73.3504	59.8003	63.8615	71.4453	73.0185	70.388	66.2102	17.3673	17.4238	16.7773	15.4747	22.5858	20.7882	21.526	22.9049	29.9679	30.7395	30.7184	32.548	24.882	25.4511	25.4647	24.6251	37.645	40.5614	37.6695	37.9393	31.135	28.1779	31.6109	29.2807		22.9787	22.8562	21.8564
135	trans-Edulan	177	30.1875	41678-29-9	1312.2	1314	Others	5.33874	5.84171	4.64874	5.21462	6.11277	6.02802	5.83397	5.40409	7.89177	9.0082	8.2887	7.92066	10.2339	10.171	10.0593	10.7221	18.7488	18.5485	18.5987	19.938	21.683	22.3802	22.7742	22.2322	36.4135	39.8578	36.7209	39.5783	34.8787	31.1264	34.4115	32.6559	17.1877	15.5408	14.8426	15.5082
136	2,4-Decadienal	81	30.3141	2363-88-4	1314.9	1317	Aldehydes	17.2047	24.8034	19.6201	17.4691	24.4923	22.9323	22.7997	20.2144		13.5581	11.3735	12.0444	9.72483	9.78577	9.92211		4.21477		3.34191	4.14457	8.78989	9.16272	8.84005		8.11359	9.05174		8.94553	13.7493	12.7312	14.4066	13.2943	10.5514	9.79508	10.17	9.94885
137	Methyl trans-geranate	114	30.7036	1189-09-9	1324	1324	Esters	15.8016	23.0612	21.4147	16.3341	17.0529	12.7607	11.9766	11.5971	6.0286	7.79001	7.41891	7.17274	19.4987	19.7363	18.5623	19.7298	1.0117	0.837831	0.630982	0.730853	2.31668	2.12855	2.203	2.35914	28.9426	31.1763	29.303	30.7075	11.2273	11.3854	11.883	11.5087	11.1043	11.9269	10.0544	10.4021
138	α-Cubebene	119	31.7114	17699-14-8	1347.3	1351	Alkenes									15.7605	22.5162	18.7815	18.1221	13.5633	13.9493	12.9796	14.6574	1.55389	1.57294	1.63658	1.66256	2.11747	2.33383	1.80928	2.29254	5.7879	6.27297	6.27162	5.71723	3.14891	2.48149	3.42439	3.03969	5.01408	5.06465	3.87075	4.12934
139	γ-Nonalactone	85	32.3005	104-61-0	1361.1	1363	Lactones	58.9292	101.532	80.5344	58.0003	76.045	58.8664	58.8113	46.1944	116.17	150.3	129.68	140.675	119.501	117.292	112.301	130.472	65.5138	54.2977	47.8657	64.2943	53.9691	60.6479	57.275	55.7051	136.362	127.77	129.06	119.35	84.0129	89.5234	99.0865	89.5683	75.6892	81.873	67.3404	77.624
140	2-Undecenal	70	32.3882	2463-77-6	1362.9	1367	Aldehydes	4.95853	11.9569	6.03272	5.10085	8.90086	8.4554	8.49554	8.01216	3.95362	4.39413	3.51434	4.14212	9.31319	6.58137	9.29895	10.1864									6.03463	4.54639	4.92053	5.81008	10.1995	7.98519	10.0285	10.8578	3.80477		3.26644	5.02819
141	3-Methyltridecane	57	32.69	6418-41-3	1369.9	1371	Alkanes	4.37098	3.31854	6.02751	5.34991	5.59856	8.54956	5.59027	4.73699	23.3018	25.5972	24.656	25.7278	11.9083	12.4232	12.7877	15.9023	16.6323	16.7634	11.2931	21.912	3.89922	6.31498	3.4437	6.55343	5.1666	6.80502	7.68802	5.56407	4.4449	2.60277	6.53925	4.8677	12.4659	14.1413	4.78871	9.46879
142	2,6,1-Trimethyldodecane	71	32.9578	3891-98-3	1375.4	1366	Alkanes	3.82925	5.14657	4.62741	3.83655	7.27615	8.68785	6.77281	5.59128	16.341	20.0703	17.034	19.4983	11.4413	13.1792	6.25962	7.78589	5.53451	4.4645	3.10198	5.69271	1.5703	2.35484	1.91852	1.98068	3.04558	4.31602	8.21048	2.53684	2.43366	1.62945	3.6002	1.80793	4.2505	5.08916	1.35644	3.36516
143	β-Damascenone	121	33.2451	23726-93-4	1382.7	1386	Ketones	20.4119	23.1383	18.9639	18.3504	21.6949	19.4848	19.9883	17.7767	2.67441	2.99412	2.89993	2.99261	3.75292	4.12511	4.18532	4.59036	14.413	14.3213	14.5593	15.3293	21.7881	22.3877	22.9812	22.2847	24.0983	25.1819	22.8773	25.4944	19.0955	19.4314	19.3693	20.8197	14.2509	12.8211	12.6665	12.6703
144	Geranyl acetate	68	33.3181	105-87-3	1384.5	1382	Esters																									10.0378	10.4617	10.1101	10.7842	4.69664	4.63523	5.63143	5.2356	2.17908	2.29509	1.6457	2.16419
145	Hexyl hexanoate	117	33.4204	6378-65-0	1386.9	1384	Esters	6.85187	9.11039	7.34332	6.68979	8.58022	8.48175	9.15382	7.79107	3.36074	4.17228	3.59407	4.16806	3.07482	3.24916	2.64344	3.71552	1.81257	1.70666	1.37304	2.00023	3.36055	3.80184	3.55566	3.45896	6.60976	7.50948	7.84937	6.89209	2.25446	1.87895	2.57755	1.91793	3.36445	3.45084	2.48981	2.80284
146	Phenethyl isobutyrate	104	33.7271	103-48-0	1393.8	1396	Esters	1.83671	1.84543	1.71409	1.66167	1.87196	1.39731	1.44638	1.3295	1.01403	1.38189	1.19194	1.34307	1.67955	1.66983	1.68977	1.58224	0.227488	0.265876	0.248112	0.271023	0.983042	0.969963	0.933646	1.03617	11.562	11.7622	11.9617	12.6683	5.87784	5.93887		5.89461	2.97298	2.87641		3.08964
147	Tetradecane	57	33.9656	629-59-4	1399.3	1400	Alkanes	9.05951	8.76118	11.6814	8.98143	9.85929	11.9211	9.58938	8.16871	40.6655	49.1487	44.4334	46.5331	25.261	25.9907	25.1032	30.8218	22.9895	20.2655	15.2834	26.8153	7.04876	11.239	6.47701	10.4229	10.3915	12.5848	14.075	9.55595	9.74676	5.31687	12.7153	10.2041	16.5714	20.3655	6.74289	13.8407
148	Pseudoionone	58	34.1896	1604-34-8	1404.8	1408	Ketones	30.8364	48.4846	38.7648	32.4522	45.6407	46.9399	43.803	42.7168	39.9743	51.6427	44.0317	46.4584	22.008	23.0794	21.7703	24.7378	9.35029	8.59755	8.04801	9.78118	8.19297	9.04441	8.02952	9.15457	10.2108	11.1312	10.9571	10.3034	7.81574	7.1444	9.03568	7.86595	16.0282	16.9574	13.2569	15.7467
149	α-Ionone	121	35.0562	127-41-3	1425.7	1426	Ketones	86.6012	110.816	91.5301	82.1739	98.4942	93.9727	89.4231	81.3429	29.2597	36.0141	32.1479	31.5827	20.422	21.1827	21.6887	23.2726	40.9538	40.5532	41.8912	43.38	51.4748	53.3852	52.6396	51.7457	75.7378	78.6025	72.9169	79.8687	66.8994	63.1853	68.9417	66.6452	49.1997	44.5251	45.0388	43.9181
150	7,8-Dihydro-β-ionone	131	35.2218	17283-81-7	1429.7	1433	Ketones	1.11168	1.56013	1.22781	1.04808	1.38852	1.33508	1.29653	1.05277									0.831542	0.672738	0.745393	0.848863	2.12899	2.19332	2.26321	2.17369	1.53671	1.70419	1.66456	1.67827	1.84857	1.84386	2.32082	2.15998	1.13073	1.00195	0.877559	0.940905
151	Cadina-3,5-diene	105	35.9083	267665-20-3	1446.7	1458	Alkenes									4.23141	6.30846	5.23428	5.14779	3.49863	3.96107	3.54147	4.27121
152	Geranyl acetone	43	36.142	3796-70-1	1452.5	1453	Ketones	51.4096	73.065	60.5415	50.6879	38.5233	36.8534	35.6754	30.6596	69.9531	91.9707	79.0947	78.9666	46.3847	47.5361	47.5682	53.1269	27.2844	24.9513	25.3514	28.2584	55.4764	58.5044	58.1121	54.3715	87.0049	92.2102	89.1616	93.2648	53.2361	50.6328	57.2859	53.5829	50.118	47.1387	43.8271	45.1803
153	(E)-β-Famesene	93	36.3172	18794-84-8	1456.5	1457	Alkenes	5.63868	9.97268	8.26872	5.79739	5.65672	4.64107	4.23558	4.3989																	3.0496	3.18988	3.60102	3.41731	2.36909	2.40886	2.43073	2.24338
154	γ-Decanolactone	85	36.7116	706-14-9	1466.4	1470	Lactones	3.26973	3.71983	3.03629	3.35645	2.78918	3.85119	3.38621	2.50459	4.87811	4.44461	4.93176	4.31316	5.27786	4.85867	4.74419	5.33179	3.18833	2.75174	2.76006	3.42326	2.83584	2.76494	2.85613	3.09724	3.03222	2.84716	3.3903	2.88736	2.98177	2.91086	3.41564	3.024	1.73615	3.44249	1.91496
155	Dehydro-β-ionone	142	37.3299	1203-08-3	1481.1	1485	Ketones	1.07697	1.48373	1.30847	0.960453	1.05039	0.939824	0.901936	0.821308	1.22755	1.69075	1.4643	1.45932	1.06142	0.879231	1.06471	1.08899	0.987529	1.09429	1.10471	1.27523	1.37577	1.41131	1.18583	1.40261	1.52857	1.58913	1.5405	1.57008	1.30993	1.35706	1.4213	1.8041		1.00073	0.920757
156	5,6-Epoxy-β-ionone	123	37.4273	23267-57-4	1483.7	1473	Ketones		130.367	95.953	77.656	90.1895	93.3086	90.3914	70.7779	216.536	295.152	248.978	260.969	166.032	162.436	162.429	188.119	58.5692	48.833		58.882	48.1861	54.1176	53.4116	51.7586	72.8605	77.4979	76.0832	73.9027	62.902	61.2751	69.4512	66.0121	85.7332		69.9413	85.6667
157	trans-β-Ionone	177	37.4419	79-77-6	1483.8	1486	Ketones	186.566	246.581	199.115	174.366	144.364	142.452	134.484	119.258	183.442	227.277	205.788	202.529	147.913	152.808	154.133	168.652	143.788	135.043	145.781	149.446	201.173	206.342	208.923	207.899	271.287	290.238	270.941	290.335	222.469	206.664	226.221	217.501	177.257	156.571	150.616	151.475
158	5-Methyl-2-phenyl-2-hexenal	117	37.5977	21834-92-4	1487.7	1486	Aldehydes	0.698887	1.18575	0.879276	0.598815	0.917745	0.870446	0.796272	0.656446	2.22955	3.05741	2.56684	2.89684	2.71985	3.07105	2.75844	3.23416	1.74338	1.38572	1.32748	1.71128	5.99328	5.33576	6.40287	6.71463	3.06424	3.20397	3.03481	3.27323	3.56247	3.64923	4.08122	3.65971	2.39484	2.48845	2.31179	2.24819
159	α-Muurolene	105	37.9823	31983-22-9	1496.8	1499	Alkenes									7.46114	9.92312	9.76452	8.78367	7.49805	8.32514	7.58554	8.37628	3.36174	2.59965	2.10155	3.14668	2.43219	2.82716	2.61783	2.7904	4.38583	5.58362	5.45827	5.06791	3.42647	2.92607	3.82955	3.43154	3.50874	3.60651	2.60497	2.92036
160	Pentadecane	57	38.0456	629-62-9	1498.5	1500	Alkanes	6.413	5.85881	5.1423	4.13502	4.96409	5.81968	4.65902	4.50824	10.6688	13.0068	12.0694	12.4595	14.2114	11.8806	11.2436	13.0291	14.9994	13.6896	10.056	16.3577	4.18199	4.41873	3.83004	3.82148	5.90588	5.20891	4.88521	4.57776	6.39984	4.16782	7.02184	5.86486	6.08574	7.43264	3.9342	5.35302
161	2,4-di-t-Butylphenol	191	38.5471	96-76-4	1511.3	1519	Others	11.7438	19.1814	15.5464	12.3507	15.5485	15.1604	14.5986	11.9148	25.6588	32.7495	29.4577	28.7218	13.9976	13.3848	12.656	13.4469	8.30745	7.42254	7.29705	9.28931		16.3336	15.4017	15.2585	34.0113	33.7536	38.4763	35.7655	9.11231	8.1702	9.69302	8.60783	14.8449		11.5119	14.5981
162	trans-Calamenene	159	38.8733	73209-42-4	1520	1529	Alkenes	18.6263	30.7018	27.0456	20.3701	21.6022	20.3454	20.1683	16.8054	108.195	138.969	127.419	124.216	105.175	116.165	114.106	125.442	21.3212	13.7122	10.7914	14.4714	30.9047	34.1463	29.7708	32.8742	61.9843	78.1194	79.9471	74.7356	51.4859	41.2744	53.1761	46.1575	52.0965	47.6291	40.7881	43.4646
163	δ-Cadinene	134	38.9025	483-76-1	1520.4	1524	Alkenes	2.19269	3.38899	2.83304	2.04732	2.28906	2.12295	2.19103	1.7881	14.348	19.856	17.0682	16.0111	14.5024	14.9623	14.4866	16.7066	0.542006	0.391231	0.478845	0.487304	3.99225	4.04025	3.65359	4.56856	11.4653	12.9995	13.4826	12.3006	6.70591	5.31521	7.14385	6.47664	8.12499	6.92224	6.81696	6.9773
164	Dihydroactinidiolide	111	39.0048	17092-92-1	1523.2	1532	Lactones	34.8352	62.5048	47.2457	35.1101	43.1633	43.4293	44.4481	27.0118	46.2899	56.965		52.6219	40.3959	39.6029	38.4195		77.35	53.4909	61.7155	79.6487	55.4889	60.2934	54.746		46.2442	49.5639	60.428	51.7292	55.7651	54.9422	63.4579	56.2253		45.6117	30.3677	39.6074
165	Cubenene	119	39.2141	29837-12-5	1528.7	1532	Alkenes									4.87547	7.69145	6.11511	5.95332	4.69742	4.95941	4.82789	5.69395									2.69628	3.17788		3.08901	1.57964	1.36008	1.80583	1.64816	2.13947		1.69818	1.84725
166	α-Calacorene	142	39.628	21391-99-1	1539.3	1542	Alkenes	3.31127	5.91925	4.83758	3.36943	3.87689	3.62689	3.73318	3.08567	8.45813	10.4271	9.67723	9.21379	8.22152	8.62804	8.34526	9.52783	3.00576	2.24009	2.10972	2.47388	11.8384	12.3609	10.716	12.2376	7.52789	9.33796	9.18433	8.52158	6.27584	5.05263	6.70999	5.98039	5.20275	4.66317
167	Theaspirone	152	40.2901	19377-59-4	1556.3	non	Ketones	3.40831	5.73919	4.69159	3.0929	3.84815	3.37578	3.70493	2.22457	4.47423	7.8561	6.08568	6.42743	5.91343	6.14524	5.99871	7.2441	22.5871	16.516	15.0742	21.0739		8.79071	8.5112	8.56558	14.5976	15.7404	16.9991	15.9202	13.349	12.6366	15.2807	13.1135	7.85115	8.02962	5.48118	7.25812
168	Nerolidol	93	40.5335	40716-66-3	1562.6	1564	Alcohols	2.93922	5.66276	5.16959	2.45544	2.13383	2.38088	1.98046	1.90761	2.24	3.31117	3.14925	2.87511	3.84023	3.779	3.57185	4.41668	1.86207	1.20193	1.50789	1.47058	4.33689	4.23716	3.93036	4.80421	6.95732	8.14083	8.35084	8.32293	4.99808	4.82135	5.51393	5.75052	2.06155	1.87038	1.64594	1.7836
169	cis-3-Hexenyl benzoate	82	40.7429	25152-85-6	1568.2	1570	Esters	0.994336	2.07785	1.51736	1.1805	1.59392	1.42863	1.38861	1.08124	1.33448	1.96215	1.76849	1.75193	4.18853	4.72478	4.59718	5.82821	1.2203	0.807566	0.833176	0.813841	1.3624	1.37875	1.50848	1.44199	11.845	13.5221	13.0935	14.0334	10.635	10.7543	12.2986	11.4321	4.15833	4.51265	3.22952	3.99522
170	Hexyl benzoate	123	41.0204	6789-88-4	1575.4	1580	Esters	4.03658	8.44988	7.04553	4.84801	6.71303	6.23441	5.87934	4.9365	1.64805	1.81611	1.42747	1.48491	4.74172	5.44289	5.07883	6.33888	0.776313	0.522158	0.439449	0.531138	0.673478	0.738526	0.744665	0.716093	35.8166	40.488	39.76	41.8547	26.22	26.1017	30.0892	28.5459	10.9623	11.0625	7.76169	10.7362
171	E-2-Hexenyl benzoate	105	41.3223	76841-70-8	1583	1588	Esters	1.98453	5.09194	4.2045	2.84944	4.30036	4.01714	3.83286	2.42736	1.65699	2.09593	1.85701	1.89971	4.34632	5.07217	4.73917	5.9424									19.5935	21.8565	22.495	23.6435	16.4524	16.3307	19.5935	17.5572	5.44357		4.55395	6.37853
172	Cedrol	95	41.7945	77-53-2	1595.2	1598	Alcohols	10.0751	20.6328	15.7741	12.712	15.993	15.5743	16.5966	12.5656	1.18904	1.28857	1.31403	1.2954	4.49821	4.44189	4.3697	5.12326	4.32686	3.75715	3.5868	4.50106	0.149267	0.13933	0.175782	0.171068	1.09505	1.29662	1.32835	1.40713	2.96932	2.75133	3.13613	3.15693	3.61581	3.5384	3.61523	3.86221
173	Hexadecane	57	41.9211	544-76-3	1598.6	1600	Alkanes	3.20139	2.22748	2.42292	1.6804	2.72129	2.00187	2.23797	1.55478	6.17198	3.97212	5.39797	6.42891	6.95638	5.38283	5.27653	6.17743	9.84311	9.54882	7.48308	12.7581	7.54613	7.94081	6.813	10.4628	2.7991	2.97078	2.43467	4.15761	3.30513	2.32168	4.22309	3.72785	3.23936	4.08627	1.61212	2.63849
174	1,10-Diepicubenol	119	42.8851	73365-77-2	1625.7	1614	Alcohols	0.694328	1.51398	1.2473	0.848528	0.954805	0.870796	1.04583	0.589131	1.93667	2.33347	2.42431	2.43461	1.96977	2.19803	2.05279	2.44258	0.470274	0.340386	0.453143	0.436959	1.43253	1.46548	1.54113	1.58038	1.94964	2.16007	2.09768	2.29012	2.04586	1.81626	2.18544	2.10302	1.33152	1.20503
175	6,10,14-Trimethylpentadecan-2-one	58	48.1871	502-69-2	1848	1844	Ketones	2.34534	8.06715	7.29952	5.04022	9.30567	10.9282	11.0712	8.656	8.51668	10.2625	8.12379	8.20164	1.90181	2.83847	2.9829	3.80637	4.33407	3.91232	4.04262	5.15712	7.49454	8.56758	8.00371	9.00692	1.13796	1.5872	2.29381	2.06932	2.51094	2.37951	3.1508	2.87079	4.10323	5.07574	3.35949	4.95437
176	Methyl hexadecanoate	74	49.1122	112-39-0	1926.5	1926	Esters		1.0406	1.05055	0.695593	1.07141	1.13845	1.06091	0.886744	1.6256	2.46073	2.06276	2.34988	1.09869	1.76934	1.80117	2.50924	1.5683	1.71473	1.55583	1.75738	5.73486	8.13339	8.18058	9.77726	1.16599	1.72388	2.15124	2.45717	1.38458	1.23671	1.85806	1.43182	2.02481	2.59599	1.88586	2.5746
Note: 1st D T: First-dimensional retention time
